# Supplementary material for: Determinants of self-reported health status during COVID-19 lockdown among surveyed Ecuadorian population: A cross sectional study
Source: PLoS One. 2023 Mar 8;18(3):e0275698. doi: 10.1371/journal.pone.0275698 (PMC9994680; doi:10.1371/journal.pone.0275698)
Supplement: S1 Data — (CSV) [file pone.0275698.s001.csv]

respondent_id	EDAD	AREAVIVIENDA	CONVIVIENTES	CONVIVIENTESCUIDADOS	CONVIVIENTESMENORES	PREOCUPACIONINFECTARSECOVID	AFCONFINAMIENTO	PHQ_total	GAD_total	GAD_clin_cat	PHQ_clin_cat	mala_salud	enf_cronica	sexo	covid	algo_violencia	vivienda_poco_adecuada	nueva_actividad_confinamiento	nivel_educativo	acceso_serv_salud	any_depression	any_anxiety	algun_consumo_alcohol	situacion_lab_antes	algun_consumo_tabaco	algun_consumo_drogas	PERCEPIONCOVIDPROBSALGRAVE	algun_consumo_antidepresivos	algun_consumo_beb_azu	aumento_alcohol	aumento_af	muy_dificil_sobrellevar	algun_consumo_rss	algun_consumo_tv	aumento_tv	aumento_rss	hombre_deprimido
11820584882			8		8										no COVID-19	si ha sufrido violencia o maltrato en el confinamiento																		no veo TV			0
11820623735																																		no veo TV			0
11825475286	21	De 100 a 120 m2	5	2	1	Moderadamente preocupado	He mantenido el mismo consumo	15	13	moderate anxiety	moderately severe depression		presencia de enfermedad crónica	hombre	no COVID-19	si ha sufrido violencia o maltrato en el confinamiento	percepción de vivienda moderada a muy adecuada	hace nueva actividad	educación inferior a universitaria	usuario del MSP únicamente	1	1	no consume alcohol	trabajo no remunerado o estudiante	no consumo de tabaco	no consumo de drogas	Un poco de acuerdo	no consumo de antidepresivos	tiene algún consumo de bebidas azucaradas	0	0	no	tiene algún consumo de redes sociales	no veo TV	no aumento TV	no aumento uso de redes sosciales	1
11825579051	22	De 80 a 100 m2	4	2	0	Bastante preocupado	He aumentado el consumo	2	0	no anxiety	no depression	buena salud autopercibida	no tiene enfermedad crónica	hombre	no COVID-19	no violencia o maltrato durante el confinamiento	percepción de vivienda moderada a muy adecuada	hace nueva actividad	educación universitaria o superior	usuario del MSP únicamente	0	0	tiene algún consumo de alcohol		no consumo de tabaco	no consumo de drogas	Totalmente de acuerdo	no consumo de antidepresivos	tiene algún consumo de bebidas azucaradas	0	1	no	tiene algún consumo de redes sociales	tiene algún consumo de TV	si aumentó consumo de TV	si aumentó consumo de redes sociales	0
11825579632	18	Menos de 50 m2	2	0	0	Moderadamente preocupado	He mantenido el mismo consumo	0	1	no anxiety	no depression	buena salud autopercibida	no tiene enfermedad crónica	hombre	no COVID-19	no violencia o maltrato durante el confinamiento	percepción de vivienda moderada a muy adecuada	hace nueva actividad	educación inferior a universitaria	usuario del MSP únicamente	0	0	no consume alcohol	trabajo no remunerado o estudiante	no consumo de tabaco	no consumo de drogas	Totalmente en desacuerdo	no consumo de antidepresivos	no consumo bebidas azucaradas	0	0	no	tiene algún consumo de redes sociales	tiene algún consumo de TV	no aumento TV	no aumento uso de redes sosciales	0
11826137584	21	Menos de 50 m2	5	0	1	Moderadamente preocupado	No consumo	27	20	severe anxiety	severe depression	buena salud autopercibida	no tiene enfermedad crónica	mujer	no COVID-19	no violencia o maltrato durante el confinamiento	percepción de vivienda poco o nada adecuada		educación inferior a universitaria	algún seguro de salud público	1	1	no consume alcohol	trabajo no remunerado o estudiante	no consumo de tabaco	no consumo de drogas	Totalmente de acuerdo	no consumo de antidepresivos	no consumo bebidas azucaradas	0	0	no	tiene algún consumo de redes sociales	tiene algún consumo de TV	no aumento TV	no aumento uso de redes sosciales	0
11826243161	35	Menos de 50 m2	1			Bastante preocupado	He mantenido el mismo consumo	18	15	severe anxiety	moderately severe depression	mala salud autopercibida	no tiene enfermedad crónica	mujer	no COVID-19		percepción de vivienda poco o nada adecuada	no ha cambiado su rutina de actividad física	educación universitaria o superior		1	1	tiene algún consumo de alcohol		tiene algún consumo de tabaco	tiene algún consumo de drogas	Totalmente de acuerdo	no consumo de antidepresivos	no consumo bebidas azucaradas	0	0	no	tiene algún consumo de redes sociales	tiene algún consumo de TV	si aumentó consumo de TV	si aumentó consumo de redes sociales	0
11826340975	52	De 80 a 100 m2	1			Un poco preocupado	He aumentado el consumo	8	7	mild anxiety	mild depression	buena salud autopercibida	no tiene enfermedad crónica	mujer	no COVID-19		percepción de vivienda moderada a muy adecuada	hace nueva actividad	educación universitaria o superior	usuario del MSP únicamente	1	1	tiene algún consumo de alcohol		no consumo de tabaco	no consumo de drogas	Totalmente de acuerdo	no consumo de antidepresivos	tiene algún consumo de bebidas azucaradas	0	1	si	tiene algún consumo de redes sociales	tiene algún consumo de TV	no aumento TV	si aumentó consumo de redes sociales	0
11826347187	41													hombre					educación universitaria o superior	seguro de salud privado				trabajo por cuenta propia										no veo TV			0
11826347596	41													mujer					educación universitaria o superior	seguro de salud privado				empleado										no veo TV			0
11826352784	38	De 80 a 100 m2	3	0	2	Un poco preocupado	He disminuido el consumo	19	19	severe anxiety	moderately severe depression	buena salud autopercibida	no tiene enfermedad crónica	mujer	no COVID-19	no violencia o maltrato durante el confinamiento	percepción de vivienda moderada a muy adecuada	no ha cambiado su rutina de actividad física	educación universitaria o superior	algún seguro de salud público	1	1	no consume alcohol	empleado	tiene algún consumo de tabaco	no consumo de drogas	Totalmente de acuerdo	no consumo de antidepresivos	tiene algún consumo de bebidas azucaradas	0	0	no	tiene algún consumo de redes sociales	tiene algún consumo de TV	no aumento TV	si aumentó consumo de redes sociales	0
11826353061	50	De 100 a 120 m2	4	2	0	Un poco preocupado	He aumentado el consumo	3	5	mild anxiety	no depression	buena salud autopercibida	presencia de enfermedad crónica	mujer	no COVID-19	no violencia o maltrato durante el confinamiento	percepción de vivienda moderada a muy adecuada	hace nueva actividad	educación universitaria o superior	algún seguro de salud público	0	1	no consume alcohol	trabajo no remunerado o estudiante	no consumo de tabaco	no consumo de drogas	Totalmente de acuerdo	no consumo de antidepresivos	tiene algún consumo de bebidas azucaradas	0	1	no	tiene algún consumo de redes sociales	no veo TV	no aumento TV	no aumento uso de redes sosciales	0
11826354693	29	De 80 a 100 m2	4	0	0	Moderadamente preocupado	He aumentado el consumo	5	7	mild anxiety	mild depression	buena salud autopercibida	no tiene enfermedad crónica	mujer	no COVID-19	no violencia o maltrato durante el confinamiento	percepción de vivienda moderada a muy adecuada	hace nueva actividad	educación universitaria o superior	algún seguro de salud público	1	1	no consume alcohol		no consumo de tabaco	no consumo de drogas	Totalmente de acuerdo	no consumo de antidepresivos	tiene algún consumo de bebidas azucaradas	0	1	no	tiene algún consumo de redes sociales	tiene algún consumo de TV	si aumentó consumo de TV	si aumentó consumo de redes sociales	0
11826356642	50	De 100 a 120 m2	3	0	1	Moderadamente preocupado	No consumo	0	0	no anxiety	no depression	buena salud autopercibida	presencia de enfermedad crónica	hombre	no COVID-19	no violencia o maltrato durante el confinamiento	percepción de vivienda moderada a muy adecuada	no ha cambiado su rutina de actividad física	educación universitaria o superior	algún seguro de salud público	0	0	no consume alcohol	empleado	no consumo de tabaco	no consumo de drogas	Totalmente de acuerdo	no consumo de antidepresivos	no consumo bebidas azucaradas	0	0	no	no consumo redes sociales	tiene algún consumo de TV	no aumento TV	no aumento uso de redes sosciales	0
11826390309	25	De 100 a 120 m2	2	0	0	Bastante preocupado	He disminuido el consumo	6	10	moderate anxiety	mild depression	buena salud autopercibida	presencia de enfermedad crónica	hombre	no COVID-19	no violencia o maltrato durante el confinamiento	percepción de vivienda moderada a muy adecuada	no ha cambiado su rutina de actividad física	educación universitaria o superior	algún seguro de salud público	1	1	tiene algún consumo de alcohol	empleado	no consumo de tabaco	tiene algún consumo de drogas	Totalmente de acuerdo	no consumo de antidepresivos	no consumo bebidas azucaradas	0	0	no	tiene algún consumo de redes sociales	tiene algún consumo de TV	si aumentó consumo de TV	no aumento uso de redes sosciales	1
11826396318	57	Más de 120 m2	3	2	1	Moderadamente preocupado		3	5	mild anxiety	no depression	buena salud autopercibida	presencia de enfermedad crónica	hombre	no COVID-19	no violencia o maltrato durante el confinamiento	percepción de vivienda moderada a muy adecuada	no ha cambiado su rutina de actividad física	educación universitaria o superior	algún seguro de salud público	0	1	no consume alcohol	empleado	no consumo de tabaco	no consumo de drogas	Totalmente de acuerdo	no consumo de antidepresivos	tiene algún consumo de bebidas azucaradas	0		no	tiene algún consumo de redes sociales	tiene algún consumo de TV	no aumento TV	si aumentó consumo de redes sociales	0
11826406075	58	De 100 a 120 m2	2	0	0	Bastante preocupado	No consumo	18	18	severe anxiety	moderately severe depression	buena salud autopercibida	presencia de enfermedad crónica	mujer	no COVID-19	no violencia o maltrato durante el confinamiento	percepción de vivienda poco o nada adecuada	no ha cambiado su rutina de actividad física	educación universitaria o superior	algún seguro de salud público	1	1	no consume alcohol	empleado	no consumo de tabaco	no consumo de drogas	Totalmente de acuerdo	no consumo de antidepresivos	no consumo bebidas azucaradas	0	0	no	tiene algún consumo de redes sociales	no veo TV	no aumento TV	si aumentó consumo de redes sociales	0
11826463274	47	Más de 120 m2	5	0	1	Moderadamente preocupado	He disminuido el consumo	3	14	moderate anxiety	no depression	buena salud autopercibida	no tiene enfermedad crónica	hombre	no COVID-19	no violencia o maltrato durante el confinamiento	percepción de vivienda moderada a muy adecuada	no ha cambiado su rutina de actividad física	educación inferior a universitaria	seguro de salud privado	0	1	no consume alcohol	empleado	no consumo de tabaco	no consumo de drogas	Totalmente de acuerdo	no consumo de antidepresivos	no consumo bebidas azucaradas	0	0	no	tiene algún consumo de redes sociales	tiene algún consumo de TV	si aumentó consumo de TV	si aumentó consumo de redes sociales	0
11826490156	51	Más de 120 m2	4	0	1	Moderadamente preocupado	No consumo	2	7	mild anxiety	no depression	buena salud autopercibida	no tiene enfermedad crónica	mujer	no COVID-19	no violencia o maltrato durante el confinamiento	percepción de vivienda moderada a muy adecuada	no ha cambiado su rutina de actividad física	educación universitaria o superior	algún seguro de salud público	0	1	tiene algún consumo de alcohol	empleado	no consumo de tabaco	no consumo de drogas	Totalmente en desacuerdo	no consumo de antidepresivos	tiene algún consumo de bebidas azucaradas	0	0	no	tiene algún consumo de redes sociales	tiene algún consumo de TV	si aumentó consumo de TV	si aumentó consumo de redes sociales	0
11826493513	28	De 50 a 80 m2	1			Un poco preocupado	He aumentado el consumo	24	21	severe anxiety	severe depression	buena salud autopercibida	no tiene enfermedad crónica	mujer	no COVID-19		percepción de vivienda moderada a muy adecuada	hace nueva actividad	educación universitaria o superior	seguro de salud privado	1	1	tiene algún consumo de alcohol	empleado	no consumo de tabaco	no consumo de drogas	Ni de acuerdo, ni en desacuerdo	no consumo de antidepresivos	no consumo bebidas azucaradas	1	1	no	tiene algún consumo de redes sociales	tiene algún consumo de TV	no aumento TV	no aumento uso de redes sosciales	0
11826498345	36	De 100 a 120 m2	1			Bastante preocupado	He mantenido el mismo consumo	3	5	mild anxiety	no depression	buena salud autopercibida	no tiene enfermedad crónica	hombre	no COVID-19		percepción de vivienda moderada a muy adecuada	no ha cambiado su rutina de actividad física	educación universitaria o superior	algún seguro de salud público	0	1	no consume alcohol	empleado	no consumo de tabaco	no consumo de drogas	Totalmente de acuerdo	no consumo de antidepresivos	tiene algún consumo de bebidas azucaradas	0	0	no	tiene algún consumo de redes sociales	tiene algún consumo de TV	no aumento TV	no aumento uso de redes sosciales	0
11826501829	41	De 100 a 120 m2	3	0	2	Bastante preocupado	He disminuido el consumo	13	11	moderate anxiety	moderate depression	buena salud autopercibida	no tiene enfermedad crónica	mujer	no COVID-19	no violencia o maltrato durante el confinamiento	percepción de vivienda moderada a muy adecuada	no ha cambiado su rutina de actividad física	educación universitaria o superior	algún seguro de salud público	1	1	no consume alcohol	empleado	no consumo de tabaco	no consumo de drogas	Totalmente de acuerdo	no consumo de antidepresivos	tiene algún consumo de bebidas azucaradas	0	0	no	tiene algún consumo de redes sociales	tiene algún consumo de TV	no aumento TV	si aumentó consumo de redes sociales	0
11826510534	25	Menos de 50 m2	1			Muy preocupado	He mantenido el mismo consumo	3	7	mild anxiety	no depression	mala salud autopercibida	no tiene enfermedad crónica	mujer	no COVID-19		percepción de vivienda moderada a muy adecuada	hace nueva actividad	educación universitaria o superior	algún seguro de salud público	0	1	no consume alcohol	empleado	no consumo de tabaco	no consumo de drogas	Totalmente de acuerdo	no consumo de antidepresivos	no consumo bebidas azucaradas	0	0	no	tiene algún consumo de redes sociales	no veo TV	no aumento TV	si aumentó consumo de redes sociales	0
11826513564	52	De 50 a 80 m2	1			Un poco preocupado	He mantenido el mismo consumo	12	7	mild anxiety	moderate depression	buena salud autopercibida	presencia de enfermedad crónica	mujer	no COVID-19		percepción de vivienda poco o nada adecuada	hace nueva actividad	educación inferior a universitaria		1	1	no consume alcohol	trabajo por cuenta propia	tiene algún consumo de tabaco	no consumo de drogas		no consumo de antidepresivos	tiene algún consumo de bebidas azucaradas	0	0	no	tiene algún consumo de redes sociales	no veo TV	no aumento TV	no aumento uso de redes sosciales	0
11826514577	39	De 50 a 80 m2	4	0	2	Un poco preocupado	He disminuido el consumo	21	11	moderate anxiety	severe depression	mala salud autopercibida	presencia de enfermedad crónica	hombre	no COVID-19	no violencia o maltrato durante el confinamiento	percepción de vivienda moderada a muy adecuada	no ha cambiado su rutina de actividad física	educación universitaria o superior	algún seguro de salud público	1	1	no consume alcohol	empleado	no consumo de tabaco	no consumo de drogas	Totalmente en desacuerdo	tiene algún consumo de antidepresivos	tiene algún consumo de bebidas azucaradas	0	0	no	no consumo redes sociales	tiene algún consumo de TV	si aumentó consumo de TV	no aumento uso de redes sosciales	1
11826516593	40	Más de 120 m2	4	0	2	Moderadamente preocupado		3	13	moderate anxiety	no depression	buena salud autopercibida	no tiene enfermedad crónica	hombre	no COVID-19	no violencia o maltrato durante el confinamiento	percepción de vivienda moderada a muy adecuada	hace nueva actividad	educación universitaria o superior	algún seguro de salud público	0	1	tiene algún consumo de alcohol	empleado	no consumo de tabaco	no consumo de drogas	Totalmente de acuerdo	no consumo de antidepresivos	no consumo bebidas azucaradas	0		no	tiene algún consumo de redes sociales	tiene algún consumo de TV	no aumento TV	si aumentó consumo de redes sociales	0
11826529315	61	De 100 a 120 m2	4	1	0	Moderadamente preocupado	He mantenido el mismo consumo	15	17	severe anxiety	moderately severe depression	buena salud autopercibida	no tiene enfermedad crónica	mujer	no COVID-19	no violencia o maltrato durante el confinamiento	percepción de vivienda moderada a muy adecuada	no ha cambiado su rutina de actividad física	educación universitaria o superior	algún seguro de salud público	1	1	no consume alcohol	trabajo por cuenta propia	no consumo de tabaco	no consumo de drogas	Totalmente de acuerdo	no consumo de antidepresivos	no consumo bebidas azucaradas	0	0	no	tiene algún consumo de redes sociales	tiene algún consumo de TV	si aumentó consumo de TV	no aumento uso de redes sosciales	0
11826539698	52	De 100 a 120 m2	1			Bastante preocupado	He mantenido el mismo consumo	2	3	no anxiety	no depression	buena salud autopercibida	no tiene enfermedad crónica	mujer	no COVID-19		percepción de vivienda moderada a muy adecuada	hace nueva actividad	educación universitaria o superior	algún seguro de salud público	0	0	no consume alcohol	empleado	no consumo de tabaco	no consumo de drogas	Totalmente de acuerdo	no consumo de antidepresivos	no consumo bebidas azucaradas	0	0	no	tiene algún consumo de redes sociales	tiene algún consumo de TV	no aumento TV	no aumento uso de redes sosciales	0
11826540082	20													mujer																				no veo TV			0
11826540566	42	De 100 a 120 m2	1			Bastante preocupado	He mantenido el mismo consumo	6	5	mild anxiety	mild depression	buena salud autopercibida	presencia de enfermedad crónica	hombre	no COVID-19		percepción de vivienda moderada a muy adecuada	no ha cambiado su rutina de actividad física	educación universitaria o superior	algún seguro de salud público	1	1	tiene algún consumo de alcohol	trabajo por cuenta propia	no consumo de tabaco	no consumo de drogas	Totalmente de acuerdo	no consumo de antidepresivos	tiene algún consumo de bebidas azucaradas	0	0	no	tiene algún consumo de redes sociales	tiene algún consumo de TV	si aumentó consumo de TV	si aumentó consumo de redes sociales	1
11826550043	36	De 100 a 120 m2	3	1	1	Muy preocupado	He disminuido el consumo	6	7	mild anxiety	mild depression	buena salud autopercibida	no tiene enfermedad crónica	mujer	no COVID-19	no violencia o maltrato durante el confinamiento	percepción de vivienda moderada a muy adecuada	no ha cambiado su rutina de actividad física	educación universitaria o superior	algún seguro de salud público	1	1	no consume alcohol	empleado	no consumo de tabaco	no consumo de drogas	Totalmente de acuerdo	no consumo de antidepresivos	no consumo bebidas azucaradas	0	0	no	tiene algún consumo de redes sociales	tiene algún consumo de TV	no aumento TV	no aumento uso de redes sosciales	0
11826562280	35	Más de 120 m2	4	1	2	Un poco preocupado	No consumo	6	5	mild anxiety	mild depression	buena salud autopercibida	no tiene enfermedad crónica	mujer	no COVID-19	no violencia o maltrato durante el confinamiento	percepción de vivienda moderada a muy adecuada	no ha cambiado su rutina de actividad física	educación universitaria o superior	algún seguro de salud público	1	1	no consume alcohol	empleado	tiene algún consumo de tabaco	no consumo de drogas	Totalmente de acuerdo	no consumo de antidepresivos	tiene algún consumo de bebidas azucaradas	0	0	no	tiene algún consumo de redes sociales	tiene algún consumo de TV	si aumentó consumo de TV	si aumentó consumo de redes sociales	0
11826566996	29	De 80 a 100 m2	4	0	1	Moderadamente preocupado	He aumentado el consumo	7	6	mild anxiety	mild depression	buena salud autopercibida	presencia de enfermedad crónica	hombre	no COVID-19	no violencia o maltrato durante el confinamiento	percepción de vivienda moderada a muy adecuada	hace nueva actividad	educación universitaria o superior		1	1	no consume alcohol	trabajo por cuenta propia	no consumo de tabaco	no consumo de drogas	Totalmente de acuerdo	no consumo de antidepresivos	no consumo bebidas azucaradas	0	1	no	tiene algún consumo de redes sociales	tiene algún consumo de TV	si aumentó consumo de TV	si aumentó consumo de redes sociales	1
11826569101	35	De 100 a 120 m2	5	0	0	Moderadamente preocupado	He aumentado el consumo	5	12	moderate anxiety	mild depression	buena salud autopercibida	no tiene enfermedad crónica	hombre	no COVID-19	no violencia o maltrato durante el confinamiento	percepción de vivienda moderada a muy adecuada	hace nueva actividad	educación universitaria o superior	usuario del MSP únicamente	1	1	no consume alcohol	empleado	no consumo de tabaco	no consumo de drogas	Totalmente de acuerdo	no consumo de antidepresivos	no consumo bebidas azucaradas	0	1	no	tiene algún consumo de redes sociales	tiene algún consumo de TV	si aumentó consumo de TV	si aumentó consumo de redes sociales	1
11826570996	37	De 80 a 100 m2	2	0	0	Moderadamente preocupado	He disminuido el consumo	16	8	mild anxiety	moderately severe depression	buena salud autopercibida	no tiene enfermedad crónica	hombre	no COVID-19	si ha sufrido violencia o maltrato en el confinamiento	percepción de vivienda moderada a muy adecuada	hace nueva actividad	educación universitaria o superior	usuario del MSP únicamente	1	1	no consume alcohol	empleado	no consumo de tabaco	tiene algún consumo de drogas	Totalmente de acuerdo	tiene algún consumo de antidepresivos	tiene algún consumo de bebidas azucaradas	0	0	no	tiene algún consumo de redes sociales	tiene algún consumo de TV	si aumentó consumo de TV	si aumentó consumo de redes sociales	1
11826573513	19	De 80 a 100 m2	2	0	0	Moderadamente preocupado	He aumentado el consumo	17	19	severe anxiety	moderately severe depression	buena salud autopercibida	no tiene enfermedad crónica	mujer	no COVID-19	no violencia o maltrato durante el confinamiento	percepción de vivienda moderada a muy adecuada	hace nueva actividad	educación inferior a universitaria	seguro de salud privado	1	1	no consume alcohol	trabajo no remunerado o estudiante	no consumo de tabaco	no consumo de drogas	Totalmente de acuerdo	no consumo de antidepresivos	tiene algún consumo de bebidas azucaradas	0	1	no	tiene algún consumo de redes sociales	tiene algún consumo de TV	si aumentó consumo de TV	si aumentó consumo de redes sociales	0
11826574783	26	De 50 a 80 m2	2	0	0	Muy preocupado	No consumo	13	9	mild anxiety	moderate depression	buena salud autopercibida	presencia de enfermedad crónica	mujer	no COVID-19	no violencia o maltrato durante el confinamiento	percepción de vivienda poco o nada adecuada	no ha cambiado su rutina de actividad física	educación universitaria o superior	algún seguro de salud público	1	1	no consume alcohol	empleado	no consumo de tabaco	no consumo de drogas	Totalmente de acuerdo	no consumo de antidepresivos	tiene algún consumo de bebidas azucaradas	0	0	no	tiene algún consumo de redes sociales	tiene algún consumo de TV	si aumentó consumo de TV	si aumentó consumo de redes sociales	0
11826577553	35	De 80 a 100 m2	3	0	1	Moderadamente preocupado	He disminuido el consumo	7	10	moderate anxiety	mild depression	buena salud autopercibida	no tiene enfermedad crónica	mujer	no COVID-19	no violencia o maltrato durante el confinamiento	percepción de vivienda moderada a muy adecuada	no ha cambiado su rutina de actividad física	educación universitaria o superior	seguro de salud privado	1	1	no consume alcohol	trabajo por cuenta propia	no consumo de tabaco	no consumo de drogas	Totalmente de acuerdo	no consumo de antidepresivos	tiene algún consumo de bebidas azucaradas	0	0	no	tiene algún consumo de redes sociales	tiene algún consumo de TV	no aumento TV	si aumentó consumo de redes sociales	0
11826578529	64	De 50 a 80 m2	4	2	0							mala salud autopercibida	presencia de enfermedad crónica	mujer	no COVID-19	no violencia o maltrato durante el confinamiento	percepción de vivienda moderada a muy adecuada		educación universitaria o superior	algún seguro de salud público				empleado										no veo TV			0
11826589012	25													hombre																				no veo TV			0
11826596148	20	Más de 120 m2	2	0	0	Moderadamente preocupado	He aumentado el consumo	10	7	mild anxiety	moderate depression	buena salud autopercibida	no tiene enfermedad crónica	mujer	no COVID-19	no violencia o maltrato durante el confinamiento	percepción de vivienda moderada a muy adecuada	hace nueva actividad	educación inferior a universitaria	usuario del MSP únicamente	1	1	no consume alcohol	trabajo no remunerado o estudiante	no consumo de tabaco	no consumo de drogas	Totalmente de acuerdo	no consumo de antidepresivos	no consumo bebidas azucaradas	0	1	no	tiene algún consumo de redes sociales	tiene algún consumo de TV	no aumento TV	si aumentó consumo de redes sociales	0
11826596274	29													hombre					educación universitaria o superior	algún seguro de salud público				trabajo no remunerado o estudiante										no veo TV			0
11826606251	24	De 100 a 120 m2	3	1	0	Moderadamente preocupado	He aumentado el consumo	6	5	mild anxiety	mild depression	buena salud autopercibida	no tiene enfermedad crónica	mujer	no COVID-19	si ha sufrido violencia o maltrato en el confinamiento	percepción de vivienda moderada a muy adecuada	hace nueva actividad	educación universitaria o superior	usuario del MSP únicamente	1	1	no consume alcohol	trabajo por cuenta propia	no consumo de tabaco	no consumo de drogas	Totalmente de acuerdo	no consumo de antidepresivos	no consumo bebidas azucaradas	0	1	no	tiene algún consumo de redes sociales	tiene algún consumo de TV	si aumentó consumo de TV	si aumentó consumo de redes sociales	0
11826609739	31													mujer																				no veo TV			0
11826611371	24													mujer																				no veo TV			0
11826616356	39	Más de 120 m2	4	2	2	Muy preocupado	No consumo	9	13	moderate anxiety	mild depression	buena salud autopercibida	no tiene enfermedad crónica	mujer	no COVID-19	no violencia o maltrato durante el confinamiento	percepción de vivienda moderada a muy adecuada	no ha cambiado su rutina de actividad física	educación universitaria o superior	algún seguro de salud público	1	1	no consume alcohol	empleado	no consumo de tabaco	no consumo de drogas	Totalmente de acuerdo	no consumo de antidepresivos	tiene algún consumo de bebidas azucaradas	0	0	no	tiene algún consumo de redes sociales	tiene algún consumo de TV	si aumentó consumo de TV	si aumentó consumo de redes sociales	0
11826616593																																		no veo TV			0
11826617466	54													hombre																				no veo TV			0
11826617584	34	De 50 a 80 m2	1			Muy preocupado	He disminuido el consumo	15	15	severe anxiety	moderately severe depression	buena salud autopercibida	presencia de enfermedad crónica	hombre	no COVID-19		percepción de vivienda moderada a muy adecuada	no ha cambiado su rutina de actividad física	educación universitaria o superior	usuario del MSP únicamente	1	1	tiene algún consumo de alcohol		no consumo de tabaco	no consumo de drogas	Totalmente de acuerdo	tiene algún consumo de antidepresivos	tiene algún consumo de bebidas azucaradas	1	0	no	tiene algún consumo de redes sociales	no veo TV	no aumento TV	si aumentó consumo de redes sociales	1
11826622385	56	Más de 120 m2	3	0	0	Moderadamente preocupado	He mantenido el mismo consumo	12	17	severe anxiety	moderate depression	buena salud autopercibida	no tiene enfermedad crónica	hombre	no COVID-19	no violencia o maltrato durante el confinamiento	percepción de vivienda moderada a muy adecuada	no ha cambiado su rutina de actividad física	educación universitaria o superior	algún seguro de salud público	1	1	tiene algún consumo de alcohol	trabajo por cuenta propia	no consumo de tabaco	no consumo de drogas	Totalmente de acuerdo	no consumo de antidepresivos	no consumo bebidas azucaradas	1	0	no	tiene algún consumo de redes sociales	tiene algún consumo de TV	no aumento TV	si aumentó consumo de redes sociales	1
11826629821	22	De 80 a 100 m2	5	1	2	Un poco preocupado	He disminuido el consumo	23	21	severe anxiety	severe depression	mala salud autopercibida	no tiene enfermedad crónica	mujer	tiene o tuvo COVID-19	si ha sufrido violencia o maltrato en el confinamiento	percepción de vivienda moderada a muy adecuada	no ha cambiado su rutina de actividad física	educación inferior a universitaria		1	1	no consume alcohol	trabajo no remunerado o estudiante	no consumo de tabaco	no consumo de drogas	Totalmente de acuerdo	no consumo de antidepresivos	no consumo bebidas azucaradas	0	0	no	tiene algún consumo de redes sociales	tiene algún consumo de TV	si aumentó consumo de TV	si aumentó consumo de redes sociales	0
11826632689	28	De 80 a 100 m2	3	0	1	Un poco preocupado	He aumentado el consumo	5	8	mild anxiety	mild depression	buena salud autopercibida	no tiene enfermedad crónica	mujer	no COVID-19	no violencia o maltrato durante el confinamiento	percepción de vivienda moderada a muy adecuada	hace nueva actividad	educación universitaria o superior	algún seguro de salud público	1	1	tiene algún consumo de alcohol	empleado	no consumo de tabaco	no consumo de drogas	Un poco de acuerdo	tiene algún consumo de antidepresivos	tiene algún consumo de bebidas azucaradas	0	1	no	tiene algún consumo de redes sociales	tiene algún consumo de TV	no aumento TV	no aumento uso de redes sosciales	0
11826634462	21	Más de 120 m2	4	0	1	Moderadamente preocupado	He disminuido el consumo	12	12	moderate anxiety	moderate depression	buena salud autopercibida	no tiene enfermedad crónica	mujer	no COVID-19	no violencia o maltrato durante el confinamiento	percepción de vivienda moderada a muy adecuada	no ha cambiado su rutina de actividad física	educación inferior a universitaria	seguro de salud privado	1	1	tiene algún consumo de alcohol	trabajo no remunerado o estudiante	no consumo de tabaco	no consumo de drogas	Totalmente de acuerdo	no consumo de antidepresivos	tiene algún consumo de bebidas azucaradas	0	0	no	tiene algún consumo de redes sociales	tiene algún consumo de TV	si aumentó consumo de TV	si aumentó consumo de redes sociales	0
11826635017	50	Más de 120 m2	4	0	1	Moderadamente preocupado	He mantenido el mismo consumo	0	5	mild anxiety	no depression	buena salud autopercibida	no tiene enfermedad crónica	hombre	no COVID-19	no violencia o maltrato durante el confinamiento	percepción de vivienda moderada a muy adecuada	hace nueva actividad	educación universitaria o superior	algún seguro de salud público	0	1	tiene algún consumo de alcohol	empleado	no consumo de tabaco	no consumo de drogas	Totalmente de acuerdo	no consumo de antidepresivos	no consumo bebidas azucaradas	0	0	no	tiene algún consumo de redes sociales	no veo TV	no aumento TV	no aumento uso de redes sosciales	0
11826637476																																		no veo TV			0
11826639531	22	De 50 a 80 m2	3	0	0	Bastante preocupado	He aumentado el consumo	11	7	mild anxiety	moderate depression	buena salud autopercibida	no tiene enfermedad crónica	mujer	no COVID-19	si ha sufrido violencia o maltrato en el confinamiento	percepción de vivienda poco o nada adecuada	hace nueva actividad	educación inferior a universitaria	seguro de salud privado	1	1	no consume alcohol	trabajo no remunerado o estudiante	no consumo de tabaco	no consumo de drogas		no consumo de antidepresivos	tiene algún consumo de bebidas azucaradas	0	1	no	tiene algún consumo de redes sociales	tiene algún consumo de TV	si aumentó consumo de TV	si aumentó consumo de redes sociales	0
11826641399	28	Menos de 50 m2	5	2	4	Muy preocupado	He aumentado el consumo	24	17	severe anxiety	severe depression	mala salud autopercibida		hombre	no COVID-19	si ha sufrido violencia o maltrato en el confinamiento	percepción de vivienda poco o nada adecuada	hace nueva actividad	educación universitaria o superior	usuario del MSP únicamente	1	1	tiene algún consumo de alcohol	empleado	tiene algún consumo de tabaco	no consumo de drogas	Totalmente de acuerdo	no consumo de antidepresivos	no consumo bebidas azucaradas	0	1	no	tiene algún consumo de redes sociales	tiene algún consumo de TV	si aumentó consumo de TV	si aumentó consumo de redes sociales	1
11826641912	49	De 50 a 80 m2	4	2	2	Bastante preocupado	No consumo	3	5	mild anxiety	no depression	buena salud autopercibida	no tiene enfermedad crónica	hombre	no COVID-19	no violencia o maltrato durante el confinamiento	percepción de vivienda moderada a muy adecuada	hace nueva actividad		algún seguro de salud público	0	1	tiene algún consumo de alcohol	empleado	no consumo de tabaco	no consumo de drogas	Totalmente de acuerdo	no consumo de antidepresivos	no consumo bebidas azucaradas	0	0	no	tiene algún consumo de redes sociales	tiene algún consumo de TV	no aumento TV	no aumento uso de redes sosciales	0
11826642035	32	De 50 a 80 m2	1			Moderadamente preocupado	He mantenido el mismo consumo	4	3	no anxiety	no depression	buena salud autopercibida	no tiene enfermedad crónica	hombre	no COVID-19		percepción de vivienda moderada a muy adecuada	hace nueva actividad	educación inferior a universitaria	algún seguro de salud público	0	0	tiene algún consumo de alcohol	trabajo por cuenta propia	no consumo de tabaco	no consumo de drogas	Un poco de acuerdo	no consumo de antidepresivos	tiene algún consumo de bebidas azucaradas	0	0	no	tiene algún consumo de redes sociales	tiene algún consumo de TV	no aumento TV	si aumentó consumo de redes sociales	0
11826644165																																		no veo TV			0
11826644755	50	Más de 120 m2	2	0	0	Muy preocupado	He aumentado el consumo	12	7	mild anxiety	moderate depression	buena salud autopercibida	no tiene enfermedad crónica	mujer	no COVID-19	no violencia o maltrato durante el confinamiento	percepción de vivienda moderada a muy adecuada	hace nueva actividad	educación universitaria o superior	algún seguro de salud público	1	1	tiene algún consumo de alcohol	trabajo por cuenta propia	no consumo de tabaco	no consumo de drogas	Totalmente de acuerdo	no consumo de antidepresivos	tiene algún consumo de bebidas azucaradas	1	1	no	tiene algún consumo de redes sociales	tiene algún consumo de TV	si aumentó consumo de TV	no aumento uso de redes sosciales	0
11826644847																																		no veo TV			0
11826658635	21	Más de 120 m2	5	2	0	Moderadamente preocupado	He mantenido el mismo consumo	1	0	no anxiety	no depression	buena salud autopercibida	no tiene enfermedad crónica	hombre	no COVID-19	no violencia o maltrato durante el confinamiento	percepción de vivienda moderada a muy adecuada	no ha cambiado su rutina de actividad física	educación inferior a universitaria	seguro de salud privado	0	0	tiene algún consumo de alcohol	trabajo no remunerado o estudiante	no consumo de tabaco	no consumo de drogas	Totalmente de acuerdo	no consumo de antidepresivos	tiene algún consumo de bebidas azucaradas	0	0	no	tiene algún consumo de redes sociales	tiene algún consumo de TV	si aumentó consumo de TV	si aumentó consumo de redes sociales	0
11826658837	51	De 100 a 120 m2	5	3	0	Un poco preocupado	He mantenido el mismo consumo	3	5	mild anxiety	no depression	buena salud autopercibida	no tiene enfermedad crónica	mujer	no COVID-19	no violencia o maltrato durante el confinamiento	percepción de vivienda moderada a muy adecuada	no ha cambiado su rutina de actividad física	educación universitaria o superior	algún seguro de salud público	0	1	no consume alcohol	empleado	no consumo de tabaco	no consumo de drogas	Totalmente en desacuerdo	no consumo de antidepresivos	tiene algún consumo de bebidas azucaradas	0	0	no	tiene algún consumo de redes sociales	tiene algún consumo de TV	no aumento TV	si aumentó consumo de redes sociales	0
11826680950	35													mujer					educación universitaria o superior					trabajo por cuenta propia										no veo TV			0
11826681893	20	Más de 120 m2	4	0	1	Muy preocupado	He aumentado el consumo	17	10	moderate anxiety	moderately severe depression	mala salud autopercibida	no tiene enfermedad crónica	hombre	no COVID-19	no violencia o maltrato durante el confinamiento	percepción de vivienda moderada a muy adecuada	hace nueva actividad	educación inferior a universitaria	usuario del MSP únicamente	1	1	tiene algún consumo de alcohol	trabajo no remunerado o estudiante	no consumo de tabaco	no consumo de drogas	Totalmente de acuerdo	no consumo de antidepresivos	tiene algún consumo de bebidas azucaradas	0	1	no	tiene algún consumo de redes sociales	tiene algún consumo de TV	si aumentó consumo de TV	si aumentó consumo de redes sociales	1
11826683542	30	Más de 120 m2	3	0	1	Bastante preocupado	He aumentado el consumo	4	6	mild anxiety	no depression	buena salud autopercibida	no tiene enfermedad crónica	mujer	no COVID-19	no violencia o maltrato durante el confinamiento	percepción de vivienda moderada a muy adecuada	hace nueva actividad	educación universitaria o superior	algún seguro de salud público	0	1	tiene algún consumo de alcohol	empleado	no consumo de tabaco	no consumo de drogas	Totalmente de acuerdo	no consumo de antidepresivos	tiene algún consumo de bebidas azucaradas	0	1	no	tiene algún consumo de redes sociales	tiene algún consumo de TV	no aumento TV	si aumentó consumo de redes sociales	0
11826684137	20	De 100 a 120 m2	1			Muy preocupado	He disminuido el consumo	11	11	moderate anxiety	moderate depression	mala salud autopercibida		mujer	no COVID-19		percepción de vivienda poco o nada adecuada	no ha cambiado su rutina de actividad física	educación inferior a universitaria	seguro de salud privado	1	1	no consume alcohol	trabajo no remunerado o estudiante	no consumo de tabaco	no consumo de drogas	Totalmente de acuerdo	no consumo de antidepresivos	tiene algún consumo de bebidas azucaradas	0	0	si	tiene algún consumo de redes sociales	no veo TV	no aumento TV	si aumentó consumo de redes sociales	0
11826687381	31	De 50 a 80 m2	3	1	1	Muy preocupado	He aumentado el consumo	24	21	severe anxiety	severe depression	buena salud autopercibida	no tiene enfermedad crónica	mujer	no COVID-19	no violencia o maltrato durante el confinamiento	percepción de vivienda poco o nada adecuada	no ha cambiado su rutina de actividad física	educación universitaria o superior	algún seguro de salud público	1	1	no consume alcohol	empleado	no consumo de tabaco	no consumo de drogas	Totalmente de acuerdo	tiene algún consumo de antidepresivos	no consumo bebidas azucaradas	0	1	si	tiene algún consumo de redes sociales	tiene algún consumo de TV	si aumentó consumo de TV	si aumentó consumo de redes sociales	0
11826687730																																		no veo TV			0
11826688160	21	De 50 a 80 m2	4	0	0	Bastante preocupado	He aumentado el consumo	24	12	moderate anxiety	severe depression	buena salud autopercibida	no tiene enfermedad crónica	hombre	no COVID-19	no violencia o maltrato durante el confinamiento	percepción de vivienda moderada a muy adecuada	hace nueva actividad	educación universitaria o superior	algún seguro de salud público	1	1	tiene algún consumo de alcohol	trabajo no remunerado o estudiante	no consumo de tabaco	no consumo de drogas	Totalmente de acuerdo	no consumo de antidepresivos	tiene algún consumo de bebidas azucaradas	0	1	no	tiene algún consumo de redes sociales	tiene algún consumo de TV	no aumento TV	no aumento uso de redes sosciales	1
11826689024	26	Más de 120 m2	3	3	1	Muy preocupado	He aumentado el consumo	20	20	severe anxiety	severe depression	buena salud autopercibida	presencia de enfermedad crónica	mujer	tiene o tuvo COVID-19	si ha sufrido violencia o maltrato en el confinamiento	percepción de vivienda moderada a muy adecuada	hace nueva actividad	educación universitaria o superior	algún seguro de salud público	1	1	no consume alcohol	trabajo no remunerado o estudiante	no consumo de tabaco	no consumo de drogas	Totalmente de acuerdo	no consumo de antidepresivos	tiene algún consumo de bebidas azucaradas	0	1	no	tiene algún consumo de redes sociales	tiene algún consumo de TV	si aumentó consumo de TV	si aumentó consumo de redes sociales	0
11826692707	45	De 80 a 100 m2	2	0	0	Bastante preocupado	No consumo	7	9	mild anxiety	mild depression	buena salud autopercibida		hombre	no COVID-19	si ha sufrido violencia o maltrato en el confinamiento	percepción de vivienda moderada a muy adecuada	no ha cambiado su rutina de actividad física	educación universitaria o superior	algún seguro de salud público	1	1	no consume alcohol	empleado	no consumo de tabaco	no consumo de drogas	Totalmente de acuerdo	no consumo de antidepresivos	no consumo bebidas azucaradas	0	0	si	tiene algún consumo de redes sociales	no veo TV	no aumento TV	si aumentó consumo de redes sociales	1
11826696252	25	Más de 120 m2	4	1	0	Bastante preocupado	He disminuido el consumo	9	10	moderate anxiety	mild depression	buena salud autopercibida	presencia de enfermedad crónica	hombre	no COVID-19	no violencia o maltrato durante el confinamiento	percepción de vivienda poco o nada adecuada	hace nueva actividad	educación universitaria o superior	algún seguro de salud público	1	1	no consume alcohol	trabajo por cuenta propia	no consumo de tabaco	no consumo de drogas	Un poco de acuerdo	no consumo de antidepresivos	tiene algún consumo de bebidas azucaradas	0	0	no	tiene algún consumo de redes sociales	tiene algún consumo de TV	no aumento TV	si aumentó consumo de redes sociales	1
11826697156	24	De 80 a 100 m2	3	1	0	Bastante preocupado	He aumentado el consumo	19	7	mild anxiety	moderately severe depression	buena salud autopercibida	no tiene enfermedad crónica	mujer	no COVID-19	no violencia o maltrato durante el confinamiento	percepción de vivienda moderada a muy adecuada	hace nueva actividad	educación inferior a universitaria	algún seguro de salud público	1	1	tiene algún consumo de alcohol	trabajo no remunerado o estudiante	no consumo de tabaco	no consumo de drogas	Totalmente de acuerdo	no consumo de antidepresivos	tiene algún consumo de bebidas azucaradas	0	1	no	tiene algún consumo de redes sociales	tiene algún consumo de TV	si aumentó consumo de TV	si aumentó consumo de redes sociales	0
11826697569	40	Más de 120 m2	2	0	1	Bastante preocupado	No consumo	7	10	moderate anxiety	mild depression	mala salud autopercibida	presencia de enfermedad crónica	hombre	no COVID-19	si ha sufrido violencia o maltrato en el confinamiento	percepción de vivienda moderada a muy adecuada	no ha cambiado su rutina de actividad física		seguro de salud privado	1	1	tiene algún consumo de alcohol	trabajo por cuenta propia	no consumo de tabaco	no consumo de drogas	Totalmente de acuerdo	no consumo de antidepresivos	no consumo bebidas azucaradas	0	0	no	tiene algún consumo de redes sociales	tiene algún consumo de TV	si aumentó consumo de TV	no aumento uso de redes sosciales	1
11826702304	44													hombre					educación universitaria o superior	algún seguro de salud público				empleado										no veo TV			0
11826702484	28	De 100 a 120 m2	5	1	1	Bastante preocupado	He aumentado el consumo	13	13	moderate anxiety	moderate depression	buena salud autopercibida	presencia de enfermedad crónica	hombre	no COVID-19	no violencia o maltrato durante el confinamiento	percepción de vivienda moderada a muy adecuada	hace nueva actividad	educación universitaria o superior	seguro de salud privado	1	1	no consume alcohol	empleado	tiene algún consumo de tabaco	no consumo de drogas	Totalmente de acuerdo	tiene algún consumo de antidepresivos	no consumo bebidas azucaradas	0	1	no	tiene algún consumo de redes sociales	tiene algún consumo de TV	si aumentó consumo de TV	no aumento uso de redes sosciales	1
11826706267	75	Más de 120 m2	2	1	0	Moderadamente preocupado	He mantenido el mismo consumo	3	3	no anxiety	no depression	buena salud autopercibida	presencia de enfermedad crónica	hombre	no COVID-19	no violencia o maltrato durante el confinamiento	percepción de vivienda moderada a muy adecuada	no ha cambiado su rutina de actividad física	educación universitaria o superior	algún seguro de salud público	0	0	no consume alcohol	empleado	no consumo de tabaco	no consumo de drogas	Totalmente de acuerdo	tiene algún consumo de antidepresivos	tiene algún consumo de bebidas azucaradas	0	0	no	tiene algún consumo de redes sociales	tiene algún consumo de TV	no aumento TV	si aumentó consumo de redes sociales	0
11826708964	21	De 50 a 80 m2	4	1	0	Muy preocupado	He aumentado el consumo	12	11	moderate anxiety	moderate depression	buena salud autopercibida	no tiene enfermedad crónica	mujer	no COVID-19	no violencia o maltrato durante el confinamiento	percepción de vivienda poco o nada adecuada	hace nueva actividad	educación inferior a universitaria	usuario del MSP únicamente	1	1	no consume alcohol	trabajo no remunerado o estudiante	no consumo de tabaco	no consumo de drogas	Totalmente de acuerdo	no consumo de antidepresivos	tiene algún consumo de bebidas azucaradas	0	1	no	tiene algún consumo de redes sociales	tiene algún consumo de TV	si aumentó consumo de TV	si aumentó consumo de redes sociales	0
11826713845	22													hombre																				no veo TV			0
11826725170	45	De 50 a 80 m2	3	0	1	Moderadamente preocupado	He aumentado el consumo	0	1	no anxiety	no depression	buena salud autopercibida	no tiene enfermedad crónica	mujer	no COVID-19	no violencia o maltrato durante el confinamiento	percepción de vivienda moderada a muy adecuada	hace nueva actividad	educación universitaria o superior	algún seguro de salud público	0	0	tiene algún consumo de alcohol	trabajo por cuenta propia	no consumo de tabaco	no consumo de drogas	Totalmente de acuerdo	no consumo de antidepresivos	tiene algún consumo de bebidas azucaradas	0	1	no	tiene algún consumo de redes sociales	tiene algún consumo de TV	si aumentó consumo de TV	si aumentó consumo de redes sociales	0
11826727022	34	De 100 a 120 m2	3	1	1	Bastante preocupado	He mantenido el mismo consumo	11	10	moderate anxiety	moderate depression	buena salud autopercibida	no tiene enfermedad crónica	mujer	no COVID-19	no violencia o maltrato durante el confinamiento	percepción de vivienda moderada a muy adecuada	hace nueva actividad	educación universitaria o superior	algún seguro de salud público	1	1	tiene algún consumo de alcohol	trabajo por cuenta propia	no consumo de tabaco	tiene algún consumo de drogas	Totalmente de acuerdo		no consumo bebidas azucaradas	0	0	no	tiene algún consumo de redes sociales	tiene algún consumo de TV	no aumento TV	no aumento uso de redes sosciales	0
11826729593	79	Más de 120 m2	8											hombre			percepción de vivienda moderada a muy adecuada		educación universitaria o superior	seguro de salud privado				trabajo no remunerado o estudiante										no veo TV			0
11826732118	28	De 80 a 100 m2	4	0	0	Moderadamente preocupado	He aumentado el consumo	7	7	mild anxiety	mild depression	buena salud autopercibida	presencia de enfermedad crónica	mujer	no COVID-19	si ha sufrido violencia o maltrato en el confinamiento	percepción de vivienda moderada a muy adecuada	hace nueva actividad	educación universitaria o superior	algún seguro de salud público	1	1	tiene algún consumo de alcohol		no consumo de tabaco	no consumo de drogas	Totalmente de acuerdo	no consumo de antidepresivos	no consumo bebidas azucaradas	0	1	no	tiene algún consumo de redes sociales	tiene algún consumo de TV	si aumentó consumo de TV	si aumentó consumo de redes sociales	0
11826741721	46	De 100 a 120 m2	4	2	1	Bastante preocupado	He aumentado el consumo	17	17	severe anxiety	moderately severe depression	mala salud autopercibida	presencia de enfermedad crónica	mujer	no COVID-19	no violencia o maltrato durante el confinamiento	percepción de vivienda moderada a muy adecuada	hace nueva actividad	educación universitaria o superior	usuario del MSP únicamente	1	1	no consume alcohol	trabajo por cuenta propia	no consumo de tabaco	no consumo de drogas	Totalmente de acuerdo	no consumo de antidepresivos	tiene algún consumo de bebidas azucaradas	0	1	no	tiene algún consumo de redes sociales	tiene algún consumo de TV	no aumento TV	si aumentó consumo de redes sociales	0
11826743590	38	Más de 120 m2	3	1	1	Nada preocupado	He mantenido el mismo consumo	0	0	no anxiety	no depression	buena salud autopercibida	no tiene enfermedad crónica	hombre	no COVID-19	si ha sufrido violencia o maltrato en el confinamiento	percepción de vivienda moderada a muy adecuada	no ha cambiado su rutina de actividad física	educación universitaria o superior	seguro de salud privado	0	0	no consume alcohol	empleado	no consumo de tabaco	no consumo de drogas	Totalmente de acuerdo	no consumo de antidepresivos	tiene algún consumo de bebidas azucaradas	0	0	no	tiene algún consumo de redes sociales	tiene algún consumo de TV	si aumentó consumo de TV	si aumentó consumo de redes sociales	0
11826745533	66	Más de 120 m2	4	0	0	Moderadamente preocupado	He mantenido el mismo consumo	2	4	no anxiety	no depression	buena salud autopercibida	no tiene enfermedad crónica	mujer	no COVID-19	no violencia o maltrato durante el confinamiento	percepción de vivienda moderada a muy adecuada	no ha cambiado su rutina de actividad física	educación universitaria o superior	seguro de salud privado	0	0	tiene algún consumo de alcohol	trabajo por cuenta propia	no consumo de tabaco	no consumo de drogas	Totalmente de acuerdo	no consumo de antidepresivos	no consumo bebidas azucaradas	0	0	no	tiene algún consumo de redes sociales	tiene algún consumo de TV	si aumentó consumo de TV	si aumentó consumo de redes sociales	0
11826746360	36													mujer					educación universitaria o superior	algún seguro de salud público				empleado										no veo TV			0
11826753295	30													hombre					educación universitaria o superior	seguro de salud privado				trabajo por cuenta propia										no veo TV			0
11826754539	31	De 50 a 80 m2	2	0	0	Bastante preocupado	He disminuido el consumo	18	15	severe anxiety	moderately severe depression	buena salud autopercibida	no tiene enfermedad crónica	mujer	no COVID-19	no violencia o maltrato durante el confinamiento	percepción de vivienda poco o nada adecuada	hace nueva actividad	educación universitaria o superior	algún seguro de salud público	1	1	tiene algún consumo de alcohol	empleado	no consumo de tabaco	no consumo de drogas	Totalmente de acuerdo	no consumo de antidepresivos	tiene algún consumo de bebidas azucaradas	1	0	no	tiene algún consumo de redes sociales	tiene algún consumo de TV	si aumentó consumo de TV	si aumentó consumo de redes sociales	0
11826756031	37	De 100 a 120 m2	3	1	1	Bastante preocupado	He disminuido el consumo	9	9	mild anxiety	mild depression	buena salud autopercibida	no tiene enfermedad crónica	mujer	no COVID-19	no violencia o maltrato durante el confinamiento	percepción de vivienda moderada a muy adecuada	no ha cambiado su rutina de actividad física	educación universitaria o superior	algún seguro de salud público	1	1	no consume alcohol	empleado	no consumo de tabaco	no consumo de drogas	Totalmente de acuerdo	no consumo de antidepresivos	tiene algún consumo de bebidas azucaradas	0	0	no	tiene algún consumo de redes sociales	tiene algún consumo de TV	si aumentó consumo de TV	si aumentó consumo de redes sociales	0
11826761393	40	Más de 120 m2	4											hombre			percepción de vivienda moderada a muy adecuada		educación universitaria o superior	seguro de salud privado				trabajo por cuenta propia										no veo TV			0
11826761406	30	De 80 a 100 m2	3	1	0	Moderadamente preocupado	He aumentado el consumo	20	15	severe anxiety	severe depression	buena salud autopercibida	no tiene enfermedad crónica	mujer	no COVID-19	no violencia o maltrato durante el confinamiento	percepción de vivienda moderada a muy adecuada	hace nueva actividad	educación universitaria o superior	algún seguro de salud público	1	1	no consume alcohol	trabajo por cuenta propia	no consumo de tabaco	no consumo de drogas	Totalmente de acuerdo	no consumo de antidepresivos	tiene algún consumo de bebidas azucaradas	0	1	no	tiene algún consumo de redes sociales	tiene algún consumo de TV	no aumento TV	si aumentó consumo de redes sociales	0
11826769134	36	De 50 a 80 m2	3	0	0	Bastante preocupado	No consumo	14	13	moderate anxiety	moderate depression	buena salud autopercibida	no tiene enfermedad crónica	mujer	no COVID-19	no violencia o maltrato durante el confinamiento	percepción de vivienda poco o nada adecuada	no ha cambiado su rutina de actividad física	educación universitaria o superior	algún seguro de salud público	1	1	no consume alcohol	empleado	no consumo de tabaco	no consumo de drogas	Totalmente de acuerdo	no consumo de antidepresivos	no consumo bebidas azucaradas	0	0	no	tiene algún consumo de redes sociales	tiene algún consumo de TV	si aumentó consumo de TV	si aumentó consumo de redes sociales	0
11826770464	63	De 100 a 120 m2	1			Bastante preocupado	He mantenido el mismo consumo	0	3	no anxiety	no depression	buena salud autopercibida	no tiene enfermedad crónica	mujer	no COVID-19		percepción de vivienda moderada a muy adecuada	hace nueva actividad	educación universitaria o superior	algún seguro de salud público	0	0	tiene algún consumo de alcohol	empleado	no consumo de tabaco	no consumo de drogas	Totalmente de acuerdo	no consumo de antidepresivos	no consumo bebidas azucaradas	1	0	no	tiene algún consumo de redes sociales	tiene algún consumo de TV	no aumento TV	no aumento uso de redes sosciales	0
11826773882	20	De 100 a 120 m2	4	0	0									hombre			percepción de vivienda moderada a muy adecuada		educación inferior a universitaria					empleado										no veo TV			0
11826774422	45	De 80 a 100 m2	3	0	1	Un poco preocupado	He mantenido el mismo consumo	1	1	no anxiety	no depression	buena salud autopercibida	no tiene enfermedad crónica	hombre	no COVID-19	no violencia o maltrato durante el confinamiento	percepción de vivienda moderada a muy adecuada	no ha cambiado su rutina de actividad física	educación universitaria o superior	usuario del MSP únicamente	0	0	no consume alcohol	trabajo no remunerado o estudiante	no consumo de tabaco	tiene algún consumo de drogas	Totalmente de acuerdo	no consumo de antidepresivos	tiene algún consumo de bebidas azucaradas	0	0	no	tiene algún consumo de redes sociales	tiene algún consumo de TV	si aumentó consumo de TV	si aumentó consumo de redes sociales	0
11826775951	36	Más de 120 m2	3	1	0	Muy preocupado	He mantenido el mismo consumo	7	5	mild anxiety	mild depression	buena salud autopercibida	no tiene enfermedad crónica	mujer	no COVID-19	no violencia o maltrato durante el confinamiento	percepción de vivienda moderada a muy adecuada	no ha cambiado su rutina de actividad física	educación universitaria o superior	algún seguro de salud público	1	1	no consume alcohol	empleado	no consumo de tabaco	no consumo de drogas	Totalmente de acuerdo	no consumo de antidepresivos		0	0	no	tiene algún consumo de redes sociales	no veo TV		si aumentó consumo de redes sociales	0
11826776086	21	De 50 a 80 m2	5	1	0	Moderadamente preocupado	He mantenido el mismo consumo	20	16	severe anxiety	severe depression	buena salud autopercibida	no tiene enfermedad crónica	mujer	no COVID-19	no violencia o maltrato durante el confinamiento	percepción de vivienda moderada a muy adecuada	no ha cambiado su rutina de actividad física	educación universitaria o superior	usuario del MSP únicamente	1	1	tiene algún consumo de alcohol	trabajo no remunerado o estudiante	tiene algún consumo de tabaco	no consumo de drogas	Un poco de acuerdo	no consumo de antidepresivos	tiene algún consumo de bebidas azucaradas	0	0	no	tiene algún consumo de redes sociales	tiene algún consumo de TV	si aumentó consumo de TV	si aumentó consumo de redes sociales	0
11826778508	45	De 80 a 100 m2	3	2	2	Moderadamente preocupado	No consumo	4	7	mild anxiety	no depression	buena salud autopercibida	no tiene enfermedad crónica	mujer	no COVID-19	no violencia o maltrato durante el confinamiento	percepción de vivienda moderada a muy adecuada	no ha cambiado su rutina de actividad física	educación universitaria o superior	algún seguro de salud público	0	1	no consume alcohol	empleado	no consumo de tabaco	no consumo de drogas	Totalmente de acuerdo	no consumo de antidepresivos	tiene algún consumo de bebidas azucaradas	0	0	no	tiene algún consumo de redes sociales	no veo TV	no aumento TV	si aumentó consumo de redes sociales	0
11826783522	45	Más de 120 m2	3	0	1	Bastante preocupado	No consumo	7	14	moderate anxiety	mild depression	buena salud autopercibida	no tiene enfermedad crónica	mujer	no COVID-19	no violencia o maltrato durante el confinamiento	percepción de vivienda moderada a muy adecuada	no ha cambiado su rutina de actividad física	educación universitaria o superior	algún seguro de salud público	1	1	no consume alcohol	empleado	no consumo de tabaco	no consumo de drogas	Totalmente de acuerdo	no consumo de antidepresivos	tiene algún consumo de bebidas azucaradas	0	0	no	tiene algún consumo de redes sociales	tiene algún consumo de TV	no aumento TV	si aumentó consumo de redes sociales	0
11826793075	38	De 80 a 100 m2	4	2	1	Moderadamente preocupado	He disminuido el consumo	14			moderate depression	buena salud autopercibida	presencia de enfermedad crónica	mujer	no COVID-19	si ha sufrido violencia o maltrato en el confinamiento	percepción de vivienda moderada a muy adecuada	hace nueva actividad	educación universitaria o superior	algún seguro de salud público	1		no consume alcohol	empleado	no consumo de tabaco	no consumo de drogas	Un poco de acuerdo	no consumo de antidepresivos	tiene algún consumo de bebidas azucaradas	0	0	no	tiene algún consumo de redes sociales	no veo TV	no aumento TV	si aumentó consumo de redes sociales	0
11826798549	25	De 100 a 120 m2	5	2	2							buena salud autopercibida	no tiene enfermedad crónica	mujer	no COVID-19	no violencia o maltrato durante el confinamiento	percepción de vivienda moderada a muy adecuada		educación universitaria o superior	algún seguro de salud público				empleado										no veo TV			0
11826799519	20	Más de 120 m2	5	0	0	Moderadamente preocupado	He disminuido el consumo	17	9	mild anxiety	moderately severe depression	mala salud autopercibida	no tiene enfermedad crónica	hombre	no COVID-19	si ha sufrido violencia o maltrato en el confinamiento	percepción de vivienda moderada a muy adecuada	hace nueva actividad	educación inferior a universitaria	algún seguro de salud público	1	1	tiene algún consumo de alcohol	trabajo no remunerado o estudiante	no consumo de tabaco	no consumo de drogas	Totalmente de acuerdo	tiene algún consumo de antidepresivos	tiene algún consumo de bebidas azucaradas	0	0	no	tiene algún consumo de redes sociales	tiene algún consumo de TV	no aumento TV	si aumentó consumo de redes sociales	1
11826799799	40	Más de 120 m2	4	0	2	Muy preocupado	He aumentado el consumo	13	19	severe anxiety	moderate depression	buena salud autopercibida	no tiene enfermedad crónica	mujer	no COVID-19	no violencia o maltrato durante el confinamiento	percepción de vivienda moderada a muy adecuada	hace nueva actividad	educación universitaria o superior	seguro de salud privado	1	1	tiene algún consumo de alcohol	trabajo por cuenta propia	tiene algún consumo de tabaco	no consumo de drogas	Totalmente de acuerdo	no consumo de antidepresivos	tiene algún consumo de bebidas azucaradas	0	1	no	tiene algún consumo de redes sociales	tiene algún consumo de TV	si aumentó consumo de TV	si aumentó consumo de redes sociales	0
11826800979	54	De 50 a 80 m2	2	1	0	Muy preocupado	No consumo	8	19	severe anxiety	mild depression	mala salud autopercibida	presencia de enfermedad crónica	hombre	no COVID-19	si ha sufrido violencia o maltrato en el confinamiento	percepción de vivienda poco o nada adecuada	no ha cambiado su rutina de actividad física	educación universitaria o superior	algún seguro de salud público	1	1	no consume alcohol	empleado	no consumo de tabaco	no consumo de drogas	Totalmente de acuerdo	no consumo de antidepresivos	tiene algún consumo de bebidas azucaradas	0	0	no	no consumo redes sociales	tiene algún consumo de TV	no aumento TV	no aumento uso de redes sosciales	1
11826809729	27	Más de 120 m2	10	3	1									mujer		no violencia o maltrato durante el confinamiento	percepción de vivienda moderada a muy adecuada			usuario del MSP únicamente				empleado										no veo TV			0
11826812899	25	De 100 a 120 m2	5	0	2									mujer		si ha sufrido violencia o maltrato en el confinamiento	percepción de vivienda moderada a muy adecuada		educación universitaria o superior	usuario del MSP únicamente				trabajo no remunerado o estudiante										no veo TV			0
11826814251	53	Más de 120 m2	5	0	2	Moderadamente preocupado	He disminuido el consumo	4	6	mild anxiety	no depression	buena salud autopercibida	no tiene enfermedad crónica	hombre	no COVID-19	no violencia o maltrato durante el confinamiento	percepción de vivienda moderada a muy adecuada	hace nueva actividad	educación universitaria o superior	seguro de salud privado	0	1	no consume alcohol	empleado	no consumo de tabaco	no consumo de drogas	Totalmente de acuerdo	no consumo de antidepresivos	tiene algún consumo de bebidas azucaradas	0	0	no	tiene algún consumo de redes sociales	tiene algún consumo de TV	si aumentó consumo de TV	no aumento uso de redes sosciales	0
11826814725	53	Más de 120 m2	4	0	2									hombre		si ha sufrido violencia o maltrato en el confinamiento	percepción de vivienda moderada a muy adecuada		educación universitaria o superior	algún seguro de salud público				empleado										no veo TV			0
11826817215	42	De 50 a 80 m2	3	1	1	Bastante preocupado	He disminuido el consumo	9	12	moderate anxiety	mild depression	buena salud autopercibida	no tiene enfermedad crónica	mujer	no COVID-19	no violencia o maltrato durante el confinamiento	percepción de vivienda moderada a muy adecuada	hace nueva actividad	educación universitaria o superior	algún seguro de salud público	1	1	tiene algún consumo de alcohol	trabajo por cuenta propia	tiene algún consumo de tabaco	tiene algún consumo de drogas	Totalmente en desacuerdo	tiene algún consumo de antidepresivos	tiene algún consumo de bebidas azucaradas	0	0	si	tiene algún consumo de redes sociales	tiene algún consumo de TV	si aumentó consumo de TV	si aumentó consumo de redes sociales	0
11826824763	23	De 50 a 80 m2	4	2	0							buena salud autopercibida	presencia de enfermedad crónica	hombre	tiene o tuvo COVID-19	no violencia o maltrato durante el confinamiento	percepción de vivienda moderada a muy adecuada		educación inferior a universitaria	usuario del MSP únicamente				empleado										no veo TV			0
11826825275	27	Más de 120 m2	8	2	3	Un poco preocupado						buena salud autopercibida	no tiene enfermedad crónica	mujer	no COVID-19	no violencia o maltrato durante el confinamiento	percepción de vivienda moderada a muy adecuada	hace nueva actividad	educación inferior a universitaria	usuario del MSP únicamente				trabajo no remunerado o estudiante										no veo TV			0
11826831693	43	Más de 120 m2	4	1	1	Bastante preocupado	He disminuido el consumo	15	13	moderate anxiety	moderately severe depression	mala salud autopercibida	presencia de enfermedad crónica	mujer	no COVID-19	no violencia o maltrato durante el confinamiento	percepción de vivienda poco o nada adecuada	hace nueva actividad	educación universitaria o superior	seguro de salud privado	1	1	tiene algún consumo de alcohol	trabajo por cuenta propia	tiene algún consumo de tabaco	no consumo de drogas	Totalmente de acuerdo	tiene algún consumo de antidepresivos	tiene algún consumo de bebidas azucaradas	0	0	no	tiene algún consumo de redes sociales	tiene algún consumo de TV	si aumentó consumo de TV	si aumentó consumo de redes sociales	0
11826835666	55	De 80 a 100 m2	3	1	0	Bastante preocupado	He disminuido el consumo	6	9	mild anxiety	mild depression	buena salud autopercibida	presencia de enfermedad crónica	mujer	no COVID-19	si ha sufrido violencia o maltrato en el confinamiento	percepción de vivienda poco o nada adecuada	no ha cambiado su rutina de actividad física	educación universitaria o superior	seguro de salud privado	1	1	no consume alcohol	trabajo por cuenta propia	no consumo de tabaco	no consumo de drogas	Totalmente de acuerdo	no consumo de antidepresivos	tiene algún consumo de bebidas azucaradas	0	0	no	tiene algún consumo de redes sociales	tiene algún consumo de TV	no aumento TV	si aumentó consumo de redes sociales	0
11826841386	37	Menos de 50 m2	1			Moderadamente preocupado	He mantenido el mismo consumo	8	7	mild anxiety	mild depression	buena salud autopercibida	no tiene enfermedad crónica	mujer	no COVID-19		percepción de vivienda moderada a muy adecuada	hace nueva actividad	educación universitaria o superior	seguro de salud privado	1	1	tiene algún consumo de alcohol	empleado	no consumo de tabaco	tiene algún consumo de drogas	Totalmente de acuerdo	tiene algún consumo de antidepresivos	tiene algún consumo de bebidas azucaradas	0	0	no	tiene algún consumo de redes sociales	tiene algún consumo de TV	no aumento TV	no aumento uso de redes sosciales	0
11826852911	29	De 100 a 120 m2	5	0	1	Moderadamente preocupado	He mantenido el mismo consumo	10	10	moderate anxiety	moderate depression	buena salud autopercibida	no tiene enfermedad crónica	mujer	no COVID-19	no violencia o maltrato durante el confinamiento	percepción de vivienda moderada a muy adecuada	no ha cambiado su rutina de actividad física	educación universitaria o superior	algún seguro de salud público	1	1	no consume alcohol		no consumo de tabaco	no consumo de drogas	Totalmente de acuerdo	no consumo de antidepresivos	tiene algún consumo de bebidas azucaradas	0	0	no	tiene algún consumo de redes sociales	tiene algún consumo de TV	no aumento TV	no aumento uso de redes sosciales	0
11826858243	36	De 80 a 100 m2	2	0	1	Bastante preocupado	He disminuido el consumo	6	4	no anxiety	mild depression	buena salud autopercibida	no tiene enfermedad crónica	hombre	no COVID-19	no violencia o maltrato durante el confinamiento	percepción de vivienda moderada a muy adecuada	no ha cambiado su rutina de actividad física	educación universitaria o superior	algún seguro de salud público	1	0	no consume alcohol	empleado	no consumo de tabaco	no consumo de drogas	Totalmente de acuerdo	no consumo de antidepresivos	tiene algún consumo de bebidas azucaradas	0	0	no	tiene algún consumo de redes sociales	tiene algún consumo de TV	no aumento TV	no aumento uso de redes sosciales	1
11826860906	59	De 50 a 80 m2	3	0	0							mala salud autopercibida	presencia de enfermedad crónica	hombre	no COVID-19	no violencia o maltrato durante el confinamiento	percepción de vivienda moderada a muy adecuada		educación inferior a universitaria	algún seguro de salud público				trabajo por cuenta propia										no veo TV			0
11826866725	34	De 100 a 120 m2	3	1	1	Muy preocupado	He aumentado el consumo	5	12	moderate anxiety	mild depression	buena salud autopercibida	presencia de enfermedad crónica	mujer	no COVID-19	no violencia o maltrato durante el confinamiento	percepción de vivienda moderada a muy adecuada	hace nueva actividad	educación universitaria o superior	seguro de salud privado	1	1	no consume alcohol	empleado	no consumo de tabaco	no consumo de drogas	Totalmente de acuerdo	no consumo de antidepresivos	no consumo bebidas azucaradas	0	1	no	tiene algún consumo de redes sociales	tiene algún consumo de TV	si aumentó consumo de TV	si aumentó consumo de redes sociales	0
11826870299	40	Más de 120 m2	3	0	0	Bastante preocupado	He disminuido el consumo	4	7	mild anxiety	no depression	buena salud autopercibida	no tiene enfermedad crónica	hombre	no COVID-19	no violencia o maltrato durante el confinamiento	percepción de vivienda poco o nada adecuada	hace nueva actividad	educación universitaria o superior	algún seguro de salud público	0	1	no consume alcohol	empleado	no consumo de tabaco	no consumo de drogas	Totalmente de acuerdo	no consumo de antidepresivos	tiene algún consumo de bebidas azucaradas	0	0	no	tiene algún consumo de redes sociales	tiene algún consumo de TV	si aumentó consumo de TV	no aumento uso de redes sosciales	0
11826872471	20	Más de 120 m2	4	2	0	Bastante preocupado	He aumentado el consumo	9	5	mild anxiety	mild depression	buena salud autopercibida	no tiene enfermedad crónica	mujer	no COVID-19	no violencia o maltrato durante el confinamiento	percepción de vivienda moderada a muy adecuada	hace nueva actividad	educación universitaria o superior	seguro de salud privado	1	1	no consume alcohol	trabajo no remunerado o estudiante	no consumo de tabaco	no consumo de drogas	Totalmente de acuerdo	no consumo de antidepresivos	no consumo bebidas azucaradas	0	1	no	tiene algún consumo de redes sociales	tiene algún consumo de TV	si aumentó consumo de TV	si aumentó consumo de redes sociales	0
11826872975	39	Más de 120 m2	4	1	3							buena salud autopercibida	presencia de enfermedad crónica	mujer	no COVID-19	no violencia o maltrato durante el confinamiento	percepción de vivienda moderada a muy adecuada		educación universitaria o superior	algún seguro de salud público				empleado										no veo TV			0
11826882407	45	De 80 a 100 m2	5	1	2	Un poco preocupado	He mantenido el mismo consumo	2	4	no anxiety	no depression	buena salud autopercibida	no tiene enfermedad crónica	hombre	no COVID-19	no violencia o maltrato durante el confinamiento	percepción de vivienda moderada a muy adecuada	hace nueva actividad	educación universitaria o superior	algún seguro de salud público	0	0	no consume alcohol			no consumo de drogas	Totalmente de acuerdo	no consumo de antidepresivos	no consumo bebidas azucaradas	0	0	no	tiene algún consumo de redes sociales	no veo TV	no aumento TV	no aumento uso de redes sosciales	0
11826890845	38	De 50 a 80 m2	3	1	1	Bastante preocupado	He disminuido el consumo	15	9	mild anxiety	moderately severe depression	mala salud autopercibida	no tiene enfermedad crónica	mujer	no COVID-19	no violencia o maltrato durante el confinamiento	percepción de vivienda moderada a muy adecuada	no ha cambiado su rutina de actividad física	educación universitaria o superior	algún seguro de salud público	1	1	no consume alcohol	empleado	no consumo de tabaco	no consumo de drogas	Totalmente de acuerdo	no consumo de antidepresivos	tiene algún consumo de bebidas azucaradas	0	0	no	tiene algún consumo de redes sociales	tiene algún consumo de TV	no aumento TV	si aumentó consumo de redes sociales	0
11826894145	51	De 100 a 120 m2	3	0	0	Un poco preocupado	He mantenido el mismo consumo	18	20	severe anxiety	moderately severe depression	buena salud autopercibida	no tiene enfermedad crónica	mujer	tiene o tuvo COVID-19	no violencia o maltrato durante el confinamiento	percepción de vivienda moderada a muy adecuada	no ha cambiado su rutina de actividad física	educación universitaria o superior		1	1	no consume alcohol	trabajo no remunerado o estudiante	no consumo de tabaco	no consumo de drogas	Totalmente de acuerdo	no consumo de antidepresivos	no consumo bebidas azucaradas	0	0	no	no consumo redes sociales	tiene algún consumo de TV	no aumento TV	no aumento uso de redes sosciales	0
11826895109	26	De 80 a 100 m2	5	1	3	Moderadamente preocupado	He mantenido el mismo consumo	14	19	severe anxiety	moderate depression	buena salud autopercibida	no tiene enfermedad crónica	mujer	no COVID-19	no violencia o maltrato durante el confinamiento	percepción de vivienda moderada a muy adecuada	hace nueva actividad	educación inferior a universitaria	seguro de salud privado	1	1	no consume alcohol	trabajo no remunerado o estudiante	no consumo de tabaco	no consumo de drogas	Totalmente de acuerdo	no consumo de antidepresivos	tiene algún consumo de bebidas azucaradas	0	0	no	tiene algún consumo de redes sociales	tiene algún consumo de TV	si aumentó consumo de TV	si aumentó consumo de redes sociales	0
11826895780	40	Más de 120 m2	4	4	2	Bastante preocupado	He disminuido el consumo	10	9	mild anxiety	moderate depression	mala salud autopercibida	no tiene enfermedad crónica	mujer	tiene o tuvo COVID-19	no violencia o maltrato durante el confinamiento	percepción de vivienda moderada a muy adecuada	hace nueva actividad	educación universitaria o superior	algún seguro de salud público	1	1	no consume alcohol	empleado	no consumo de tabaco	no consumo de drogas	Totalmente de acuerdo	no consumo de antidepresivos	tiene algún consumo de bebidas azucaradas	0	0	no	tiene algún consumo de redes sociales	tiene algún consumo de TV	no aumento TV	no aumento uso de redes sosciales	0
11826897106	22	De 80 a 100 m2	3											mujer			percepción de vivienda moderada a muy adecuada		educación universitaria o superior	seguro de salud privado				trabajo no remunerado o estudiante										no veo TV			0
11826899496	56	De 50 a 80 m2	5	0	2							buena salud autopercibida	no tiene enfermedad crónica	hombre	no COVID-19	no violencia o maltrato durante el confinamiento	percepción de vivienda poco o nada adecuada		educación universitaria o superior	algún seguro de salud público				empleado										no veo TV			0
11826899535	25	Menos de 50 m2	1			Moderadamente preocupado	He aumentado el consumo	7	4	no anxiety	mild depression	buena salud autopercibida	no tiene enfermedad crónica	hombre	no COVID-19		percepción de vivienda poco o nada adecuada	hace nueva actividad	educación universitaria o superior		1	0	tiene algún consumo de alcohol	trabajo no remunerado o estudiante	tiene algún consumo de tabaco	tiene algún consumo de drogas	Totalmente de acuerdo	no consumo de antidepresivos	tiene algún consumo de bebidas azucaradas	0	1	no	tiene algún consumo de redes sociales	tiene algún consumo de TV	no aumento TV	si aumentó consumo de redes sociales	1
11826905317	42	Menos de 50 m2	2	0	0	Muy preocupado	No consumo	12	18	severe anxiety	moderate depression	buena salud autopercibida	no tiene enfermedad crónica	mujer	no COVID-19	no violencia o maltrato durante el confinamiento	percepción de vivienda moderada a muy adecuada	no ha cambiado su rutina de actividad física	educación universitaria o superior	algún seguro de salud público	1	1	no consume alcohol	empleado	no consumo de tabaco	no consumo de drogas	Totalmente de acuerdo	no consumo de antidepresivos	tiene algún consumo de bebidas azucaradas	0	0	no	tiene algún consumo de redes sociales	tiene algún consumo de TV	si aumentó consumo de TV	si aumentó consumo de redes sociales	0
11826906264	22	Más de 120 m2	4	1	0	Moderadamente preocupado	He mantenido el mismo consumo	10	9	mild anxiety	moderate depression	buena salud autopercibida	no tiene enfermedad crónica	mujer	no COVID-19	no violencia o maltrato durante el confinamiento	percepción de vivienda moderada a muy adecuada	hace nueva actividad	educación inferior a universitaria	algún seguro de salud público	1	1	tiene algún consumo de alcohol	trabajo no remunerado o estudiante	no consumo de tabaco	tiene algún consumo de drogas	Totalmente de acuerdo	no consumo de antidepresivos	tiene algún consumo de bebidas azucaradas	0	0	no	tiene algún consumo de redes sociales	tiene algún consumo de TV	si aumentó consumo de TV	no aumento uso de redes sosciales	0
11826913111	30	De 50 a 80 m2	2	0	1	Bastante preocupado	He aumentado el consumo	8	10	moderate anxiety	mild depression	buena salud autopercibida	no tiene enfermedad crónica	mujer	no COVID-19	si ha sufrido violencia o maltrato en el confinamiento	percepción de vivienda moderada a muy adecuada	hace nueva actividad	educación universitaria o superior	algún seguro de salud público	1	1	no consume alcohol	empleado	no consumo de tabaco	no consumo de drogas	Totalmente de acuerdo	no consumo de antidepresivos	no consumo bebidas azucaradas	0	1	no	tiene algún consumo de redes sociales	tiene algún consumo de TV	no aumento TV	no aumento uso de redes sosciales	0
11826923144	58	Más de 120 m2	4	0	0	Bastante preocupado	He disminuido el consumo	4	5	mild anxiety	no depression	buena salud autopercibida	presencia de enfermedad crónica	hombre	no COVID-19	no violencia o maltrato durante el confinamiento	percepción de vivienda moderada a muy adecuada	no ha cambiado su rutina de actividad física	educación universitaria o superior	algún seguro de salud público	0	1	tiene algún consumo de alcohol	empleado	tiene algún consumo de tabaco	no consumo de drogas	Totalmente de acuerdo	no consumo de antidepresivos	tiene algún consumo de bebidas azucaradas	0	0	no	tiene algún consumo de redes sociales	tiene algún consumo de TV	no aumento TV	si aumentó consumo de redes sociales	0
11826926074	45	De 50 a 80 m2	1			Moderadamente preocupado	No consumo	17	14	moderate anxiety	moderately severe depression	buena salud autopercibida	presencia de enfermedad crónica	mujer	no COVID-19		percepción de vivienda moderada a muy adecuada	no ha cambiado su rutina de actividad física	educación universitaria o superior	algún seguro de salud público	1	1	tiene algún consumo de alcohol	empleado	no consumo de tabaco	no consumo de drogas	Totalmente de acuerdo	tiene algún consumo de antidepresivos	tiene algún consumo de bebidas azucaradas	0	0	no	tiene algún consumo de redes sociales	tiene algún consumo de TV	si aumentó consumo de TV	si aumentó consumo de redes sociales	0
11826928111	23	Menos de 50 m2	3	0	0							buena salud autopercibida	no tiene enfermedad crónica	mujer	no COVID-19	no violencia o maltrato durante el confinamiento	percepción de vivienda poco o nada adecuada		educación inferior a universitaria	usuario del MSP únicamente				trabajo no remunerado o estudiante										no veo TV			0
11826929548	32	De 80 a 100 m2	4	2	0	Muy preocupado	He aumentado el consumo	0	6	mild anxiety	no depression	buena salud autopercibida	no tiene enfermedad crónica	mujer	no COVID-19	no violencia o maltrato durante el confinamiento	percepción de vivienda moderada a muy adecuada	hace nueva actividad	educación universitaria o superior	algún seguro de salud público	0	1	no consume alcohol	empleado	no consumo de tabaco	no consumo de drogas	Totalmente de acuerdo	no consumo de antidepresivos	tiene algún consumo de bebidas azucaradas	0	1	no	tiene algún consumo de redes sociales	tiene algún consumo de TV	si aumentó consumo de TV	si aumentó consumo de redes sociales	0
11826929825	26	De 100 a 120 m2	3	2	2	Moderadamente preocupado	He aumentado el consumo	0	3	no anxiety	no depression	buena salud autopercibida	no tiene enfermedad crónica	mujer	no COVID-19	no violencia o maltrato durante el confinamiento	percepción de vivienda moderada a muy adecuada	hace nueva actividad	educación inferior a universitaria	usuario del MSP únicamente	0	0	no consume alcohol	empleado	no consumo de tabaco	no consumo de drogas	Totalmente de acuerdo	no consumo de antidepresivos	no consumo bebidas azucaradas	0	1	no	tiene algún consumo de redes sociales	tiene algún consumo de TV	si aumentó consumo de TV	si aumentó consumo de redes sociales	0
11826930238	25	Más de 120 m2	3	0	0	Moderadamente preocupado	He disminuido el consumo	8	5	mild anxiety	mild depression	buena salud autopercibida	presencia de enfermedad crónica	mujer	no COVID-19	no violencia o maltrato durante el confinamiento	percepción de vivienda moderada a muy adecuada	no ha cambiado su rutina de actividad física	educación universitaria o superior	seguro de salud privado	1	1	tiene algún consumo de alcohol	empleado	no consumo de tabaco	no consumo de drogas	Totalmente de acuerdo	no consumo de antidepresivos	tiene algún consumo de bebidas azucaradas	0	0	no	tiene algún consumo de redes sociales	tiene algún consumo de TV	si aumentó consumo de TV	si aumentó consumo de redes sociales	0
11826930267	20	De 100 a 120 m2	4	0	1	Bastante preocupado	He disminuido el consumo	23	18	severe anxiety	severe depression	buena salud autopercibida	no tiene enfermedad crónica	mujer	no COVID-19	no violencia o maltrato durante el confinamiento	percepción de vivienda poco o nada adecuada	no ha cambiado su rutina de actividad física	educación inferior a universitaria	usuario del MSP únicamente	1	1	tiene algún consumo de alcohol	trabajo no remunerado o estudiante	tiene algún consumo de tabaco	no consumo de drogas	Totalmente de acuerdo	no consumo de antidepresivos	tiene algún consumo de bebidas azucaradas	0	0	no	tiene algún consumo de redes sociales	tiene algún consumo de TV	si aumentó consumo de TV	si aumentó consumo de redes sociales	0
11826932158	58	Más de 120 m2	5	1	2	Moderadamente preocupado	He mantenido el mismo consumo	11	13	moderate anxiety	moderate depression	mala salud autopercibida	presencia de enfermedad crónica	hombre	tiene o tuvo COVID-19	no violencia o maltrato durante el confinamiento	percepción de vivienda moderada a muy adecuada	hace nueva actividad	educación universitaria o superior	usuario del MSP únicamente	1	1	no consume alcohol	trabajo por cuenta propia	no consumo de tabaco	no consumo de drogas	Totalmente de acuerdo	no consumo de antidepresivos	tiene algún consumo de bebidas azucaradas	0	0	no	tiene algún consumo de redes sociales	no veo TV	no aumento TV	no aumento uso de redes sosciales	1
11826933182	20													mujer					educación universitaria o superior	usuario del MSP únicamente				trabajo no remunerado o estudiante										no veo TV			0
11826933383	25	De 80 a 100 m2	5	0	2	Bastante preocupado	He disminuido el consumo	9	4	no anxiety	mild depression	buena salud autopercibida	presencia de enfermedad crónica	mujer	no COVID-19	no violencia o maltrato durante el confinamiento	percepción de vivienda moderada a muy adecuada	no ha cambiado su rutina de actividad física	educación inferior a universitaria	usuario del MSP únicamente	1	0	no consume alcohol	trabajo no remunerado o estudiante	tiene algún consumo de tabaco	no consumo de drogas	Totalmente de acuerdo	tiene algún consumo de antidepresivos	tiene algún consumo de bebidas azucaradas	0	0	no	tiene algún consumo de redes sociales	tiene algún consumo de TV	no aumento TV	no aumento uso de redes sosciales	0
11826938140	45	Más de 120 m2	4	0	2							buena salud autopercibida	presencia de enfermedad crónica	mujer	no COVID-19	no violencia o maltrato durante el confinamiento	percepción de vivienda moderada a muy adecuada		educación universitaria o superior	algún seguro de salud público				empleado										no veo TV			0
11826940238	21	De 50 a 80 m2	4	0	1	Moderadamente preocupado	He mantenido el mismo consumo	9	7	mild anxiety	mild depression	buena salud autopercibida	no tiene enfermedad crónica	mujer	no COVID-19	no violencia o maltrato durante el confinamiento	percepción de vivienda moderada a muy adecuada	hace nueva actividad	educación universitaria o superior	usuario del MSP únicamente	1	1	tiene algún consumo de alcohol	trabajo no remunerado o estudiante	no consumo de tabaco	tiene algún consumo de drogas	Totalmente en desacuerdo	no consumo de antidepresivos	tiene algún consumo de bebidas azucaradas	0	0	no	tiene algún consumo de redes sociales	tiene algún consumo de TV	si aumentó consumo de TV	no aumento uso de redes sosciales	0
11826945288	54	De 100 a 120 m2	2	1	0	Bastante preocupado	He mantenido el mismo consumo	10	20	severe anxiety	moderate depression	mala salud autopercibida	presencia de enfermedad crónica	mujer	no COVID-19	no violencia o maltrato durante el confinamiento	percepción de vivienda moderada a muy adecuada	no ha cambiado su rutina de actividad física	educación universitaria o superior	seguro de salud privado	1	1	no consume alcohol		tiene algún consumo de tabaco	no consumo de drogas	Totalmente de acuerdo	no consumo de antidepresivos	no consumo bebidas azucaradas	0	0	no	tiene algún consumo de redes sociales	tiene algún consumo de TV	si aumentó consumo de TV	si aumentó consumo de redes sociales	0
11826947540	58	Más de 120 m2	3	1	0		He aumentado el consumo	5	6	mild anxiety	mild depression	buena salud autopercibida	presencia de enfermedad crónica	hombre	tiene o tuvo COVID-19	no violencia o maltrato durante el confinamiento	percepción de vivienda moderada a muy adecuada		educación universitaria o superior	algún seguro de salud público	1	1	no consume alcohol	empleado	no consumo de tabaco	no consumo de drogas	Totalmente de acuerdo	no consumo de antidepresivos	tiene algún consumo de bebidas azucaradas	0	1	no	tiene algún consumo de redes sociales	tiene algún consumo de TV	no aumento TV	no aumento uso de redes sosciales	1
11826947682	34													mujer					educación inferior a universitaria	algún seguro de salud público				trabajo no remunerado o estudiante										no veo TV			0
11826949748	21	De 80 a 100 m2	4	0	0	Bastante preocupado	He aumentado el consumo	12	15	severe anxiety	moderate depression	buena salud autopercibida		mujer	no COVID-19	si ha sufrido violencia o maltrato en el confinamiento	percepción de vivienda moderada a muy adecuada	hace nueva actividad	educación inferior a universitaria	seguro de salud privado	1	1	tiene algún consumo de alcohol	trabajo no remunerado o estudiante	no consumo de tabaco	tiene algún consumo de drogas	Totalmente de acuerdo	no consumo de antidepresivos	tiene algún consumo de bebidas azucaradas	0	1	no	tiene algún consumo de redes sociales	tiene algún consumo de TV	si aumentó consumo de TV	si aumentó consumo de redes sociales	0
11826950008	22	Más de 120 m2	Más de 10	1	3	Un poco preocupado	He aumentado el consumo	10	7	mild anxiety	moderate depression	buena salud autopercibida	no tiene enfermedad crónica	mujer	no COVID-19	no violencia o maltrato durante el confinamiento	percepción de vivienda moderada a muy adecuada	hace nueva actividad	educación universitaria o superior	seguro de salud privado	1	1	no consume alcohol	trabajo no remunerado o estudiante	no consumo de tabaco	no consumo de drogas	Un poco de acuerdo	no consumo de antidepresivos	tiene algún consumo de bebidas azucaradas	0	1	no	tiene algún consumo de redes sociales	tiene algún consumo de TV	si aumentó consumo de TV	si aumentó consumo de redes sociales	0
11826951047	21	De 80 a 100 m2	5	3	1	Moderadamente preocupado	No consumo	5	8	mild anxiety	mild depression	mala salud autopercibida	no tiene enfermedad crónica	mujer	tiene o tuvo COVID-19	no violencia o maltrato durante el confinamiento	percepción de vivienda moderada a muy adecuada	no ha cambiado su rutina de actividad física	educación universitaria o superior	usuario del MSP únicamente	1	1	no consume alcohol	trabajo no remunerado o estudiante	no consumo de tabaco	no consumo de drogas	Totalmente en desacuerdo	no consumo de antidepresivos	no consumo bebidas azucaradas	0	0	no	tiene algún consumo de redes sociales	tiene algún consumo de TV	no aumento TV	si aumentó consumo de redes sociales	0
11826955975	23	De 50 a 80 m2	6	5	0	Bastante preocupado	He aumentado el consumo	9	8	mild anxiety	mild depression	buena salud autopercibida	no tiene enfermedad crónica	hombre	no COVID-19	no violencia o maltrato durante el confinamiento	percepción de vivienda poco o nada adecuada	hace nueva actividad	educación inferior a universitaria	usuario del MSP únicamente	1	1	no consume alcohol	trabajo no remunerado o estudiante	tiene algún consumo de tabaco	tiene algún consumo de drogas	Totalmente en desacuerdo	no consumo de antidepresivos	no consumo bebidas azucaradas	0	1	no	tiene algún consumo de redes sociales	tiene algún consumo de TV	no aumento TV	si aumentó consumo de redes sociales	1
11826956610	21	De 100 a 120 m2	4	2	0	Moderadamente preocupado	He disminuido el consumo	9	7	mild anxiety	mild depression	buena salud autopercibida	no tiene enfermedad crónica	hombre	no COVID-19	no violencia o maltrato durante el confinamiento	percepción de vivienda poco o nada adecuada	hace nueva actividad	educación inferior a universitaria	seguro de salud privado	1	1	no consume alcohol	empleado	no consumo de tabaco	tiene algún consumo de drogas	Totalmente de acuerdo	no consumo de antidepresivos	tiene algún consumo de bebidas azucaradas	0	0	no	tiene algún consumo de redes sociales	tiene algún consumo de TV	no aumento TV	no aumento uso de redes sosciales	1
11826960709	51	Más de 120 m2	4	1	2	Moderadamente preocupado	He aumentado el consumo	5	11	moderate anxiety	mild depression	buena salud autopercibida	no tiene enfermedad crónica	hombre	no COVID-19	no violencia o maltrato durante el confinamiento	percepción de vivienda moderada a muy adecuada	hace nueva actividad	educación universitaria o superior	algún seguro de salud público	1	1	no consume alcohol	empleado	no consumo de tabaco	no consumo de drogas	Un poco en desacuerdo	no consumo de antidepresivos	no consumo bebidas azucaradas	0	1	no	tiene algún consumo de redes sociales	tiene algún consumo de TV	si aumentó consumo de TV	no aumento uso de redes sosciales	1
11826962775	32	De 50 a 80 m2	3	0	0	Bastante preocupado	He disminuido el consumo	13	16	severe anxiety	moderate depression	buena salud autopercibida	no tiene enfermedad crónica	hombre	no COVID-19	no violencia o maltrato durante el confinamiento	percepción de vivienda moderada a muy adecuada	no ha cambiado su rutina de actividad física	educación universitaria o superior	algún seguro de salud público	1	1	tiene algún consumo de alcohol	empleado	no consumo de tabaco	no consumo de drogas	Totalmente en desacuerdo	no consumo de antidepresivos	tiene algún consumo de bebidas azucaradas	1	0	no	tiene algún consumo de redes sociales	tiene algún consumo de TV	si aumentó consumo de TV	si aumentó consumo de redes sociales	1
11826964611	19	Menos de 50 m2	1			Bastante preocupado	He disminuido el consumo	0	7	mild anxiety	no depression	buena salud autopercibida	no tiene enfermedad crónica	hombre	no COVID-19		percepción de vivienda moderada a muy adecuada	no ha cambiado su rutina de actividad física	educación inferior a universitaria	seguro de salud privado	0	1	no consume alcohol	trabajo no remunerado o estudiante	no consumo de tabaco	no consumo de drogas	Totalmente de acuerdo	no consumo de antidepresivos	tiene algún consumo de bebidas azucaradas	0	0		tiene algún consumo de redes sociales	tiene algún consumo de TV	si aumentó consumo de TV	si aumentó consumo de redes sociales	0
11826964679	21	De 100 a 120 m2	4	0	0	Bastante preocupado	He disminuido el consumo	2	9	mild anxiety	no depression	buena salud autopercibida	no tiene enfermedad crónica	hombre	no COVID-19	si ha sufrido violencia o maltrato en el confinamiento	percepción de vivienda moderada a muy adecuada	no ha cambiado su rutina de actividad física	educación inferior a universitaria	seguro de salud privado	0	1	no consume alcohol	trabajo no remunerado o estudiante	no consumo de tabaco	no consumo de drogas	Totalmente de acuerdo	no consumo de antidepresivos	tiene algún consumo de bebidas azucaradas	0	0	no	tiene algún consumo de redes sociales	tiene algún consumo de TV	si aumentó consumo de TV	si aumentó consumo de redes sociales	0
11826967652	21	De 50 a 80 m2	6	0	2	Muy preocupado	He disminuido el consumo	22	12	moderate anxiety	severe depression	buena salud autopercibida	no tiene enfermedad crónica	hombre	no COVID-19	no violencia o maltrato durante el confinamiento	percepción de vivienda poco o nada adecuada	no ha cambiado su rutina de actividad física	educación inferior a universitaria	algún seguro de salud público	1	1	no consume alcohol	trabajo no remunerado o estudiante	no consumo de tabaco	no consumo de drogas	Totalmente de acuerdo	no consumo de antidepresivos	no consumo bebidas azucaradas	0	0	no	tiene algún consumo de redes sociales	no veo TV	no aumento TV	si aumentó consumo de redes sociales	1
11826968567	58													mujer																				no veo TV			0
11826969816	33	Menos de 50 m2	4	3	3	Un poco preocupado	He disminuido el consumo	9	8	mild anxiety	mild depression	buena salud autopercibida		mujer	no COVID-19	si ha sufrido violencia o maltrato en el confinamiento	percepción de vivienda moderada a muy adecuada	hace nueva actividad	educación inferior a universitaria	usuario del MSP únicamente	1	1	tiene algún consumo de alcohol	trabajo por cuenta propia	no consumo de tabaco	no consumo de drogas	Un poco de acuerdo	no consumo de antidepresivos	no consumo bebidas azucaradas	0	0	no	tiene algún consumo de redes sociales	tiene algún consumo de TV	si aumentó consumo de TV	si aumentó consumo de redes sociales	0
11826970322	20	Menos de 50 m2	5	2	2	Bastante preocupado	No consumo	13	13	moderate anxiety	moderate depression	mala salud autopercibida	no tiene enfermedad crónica	mujer	no COVID-19	si ha sufrido violencia o maltrato en el confinamiento	percepción de vivienda poco o nada adecuada	no ha cambiado su rutina de actividad física	educación inferior a universitaria	usuario del MSP únicamente	1	1	no consume alcohol	trabajo no remunerado o estudiante	no consumo de tabaco	no consumo de drogas	Totalmente de acuerdo	no consumo de antidepresivos	tiene algún consumo de bebidas azucaradas	0	0	no	tiene algún consumo de redes sociales	tiene algún consumo de TV	si aumentó consumo de TV	si aumentó consumo de redes sociales	0
11826976471	47	De 100 a 120 m2	6	2	1	Bastante preocupado	He mantenido el mismo consumo	1	8	mild anxiety	no depression	buena salud autopercibida		mujer	no COVID-19	no violencia o maltrato durante el confinamiento	percepción de vivienda moderada a muy adecuada	hace nueva actividad	educación universitaria o superior	algún seguro de salud público	0	1	no consume alcohol	trabajo por cuenta propia	no consumo de tabaco	no consumo de drogas	Totalmente de acuerdo	no consumo de antidepresivos	no consumo bebidas azucaradas	0	0	no	tiene algún consumo de redes sociales	tiene algún consumo de TV	si aumentó consumo de TV	si aumentó consumo de redes sociales	0
11826980953	49													mujer					educación universitaria o superior	seguro de salud privado														no veo TV			0
11826982170																																		no veo TV			0
11826982779	30	Más de 120 m2	5	0	0	Un poco preocupado	He aumentado el consumo	13	13	moderate anxiety	moderate depression	buena salud autopercibida		mujer	no COVID-19	si ha sufrido violencia o maltrato en el confinamiento	percepción de vivienda moderada a muy adecuada	hace nueva actividad	educación universitaria o superior	seguro de salud privado	1	1	no consume alcohol	empleado	no consumo de tabaco	no consumo de drogas	Totalmente de acuerdo	no consumo de antidepresivos	no consumo bebidas azucaradas	0	1	si	tiene algún consumo de redes sociales	tiene algún consumo de TV	no aumento TV	si aumentó consumo de redes sociales	0
11826984126	53	De 100 a 120 m2	4	0	0	Moderadamente preocupado	He mantenido el mismo consumo	2	1	no anxiety	no depression	buena salud autopercibida	no tiene enfermedad crónica	hombre	no COVID-19	no violencia o maltrato durante el confinamiento	percepción de vivienda moderada a muy adecuada	no ha cambiado su rutina de actividad física	educación universitaria o superior	algún seguro de salud público	0	0	no consume alcohol	empleado	no consumo de tabaco	no consumo de drogas	Totalmente de acuerdo	no consumo de antidepresivos	tiene algún consumo de bebidas azucaradas	0	0	no	tiene algún consumo de redes sociales	tiene algún consumo de TV	si aumentó consumo de TV	no aumento uso de redes sosciales	0
11826985001	24	De 80 a 100 m2	10	3	0	Muy preocupado	He disminuido el consumo	12	17	severe anxiety	moderate depression	buena salud autopercibida		mujer	no COVID-19	no violencia o maltrato durante el confinamiento	percepción de vivienda moderada a muy adecuada	hace nueva actividad	educación universitaria o superior	usuario del MSP únicamente	1	1	no consume alcohol	trabajo no remunerado o estudiante	no consumo de tabaco	no consumo de drogas	Totalmente de acuerdo	no consumo de antidepresivos	tiene algún consumo de bebidas azucaradas	0	0	no	tiene algún consumo de redes sociales	tiene algún consumo de TV	si aumentó consumo de TV	si aumentó consumo de redes sociales	0
11826985117	59	De 100 a 120 m2	1			Bastante preocupado	He aumentado el consumo	11	10	moderate anxiety	moderate depression	buena salud autopercibida	presencia de enfermedad crónica	mujer	no COVID-19		percepción de vivienda moderada a muy adecuada	no ha cambiado su rutina de actividad física	educación universitaria o superior	algún seguro de salud público	1	1	tiene algún consumo de alcohol	trabajo por cuenta propia	no consumo de tabaco	no consumo de drogas	Totalmente de acuerdo	no consumo de antidepresivos	tiene algún consumo de bebidas azucaradas	1	1	no	tiene algún consumo de redes sociales	tiene algún consumo de TV	si aumentó consumo de TV	si aumentó consumo de redes sociales	0
11826987956	41													mujer																				no veo TV			0
11826988305	39	Más de 120 m2	4	2	2	Muy preocupado	He disminuido el consumo	10	18	severe anxiety	moderate depression	buena salud autopercibida	no tiene enfermedad crónica	mujer	no COVID-19	no violencia o maltrato durante el confinamiento	percepción de vivienda moderada a muy adecuada	hace nueva actividad	educación universitaria o superior	algún seguro de salud público	1	1	no consume alcohol	empleado	no consumo de tabaco	no consumo de drogas	Totalmente de acuerdo	no consumo de antidepresivos	no consumo bebidas azucaradas	0	0	no	tiene algún consumo de redes sociales	tiene algún consumo de TV	si aumentó consumo de TV	si aumentó consumo de redes sociales	0
11826993330	31	De 100 a 120 m2	6	0	0	Un poco preocupado	No consumo	12	17	severe anxiety	moderate depression	buena salud autopercibida	presencia de enfermedad crónica	mujer	no COVID-19	no violencia o maltrato durante el confinamiento	percepción de vivienda moderada a muy adecuada	hace nueva actividad	educación universitaria o superior	seguro de salud privado	1	1	no consume alcohol	empleado	no consumo de tabaco	no consumo de drogas	Un poco en desacuerdo	no consumo de antidepresivos	no consumo bebidas azucaradas	0	0	no	no consumo redes sociales	no veo TV	no aumento TV	no aumento uso de redes sosciales	0
11826994629	38	Más de 120 m2	4	0	2	Bastante preocupado	He aumentado el consumo	10	9	mild anxiety	moderate depression	buena salud autopercibida	no tiene enfermedad crónica	hombre	no COVID-19	no violencia o maltrato durante el confinamiento	percepción de vivienda moderada a muy adecuada	hace nueva actividad		seguro de salud privado	1	1	tiene algún consumo de alcohol	empleado	tiene algún consumo de tabaco	no consumo de drogas	Totalmente de acuerdo	no consumo de antidepresivos	no consumo bebidas azucaradas	1	1		tiene algún consumo de redes sociales	tiene algún consumo de TV	si aumentó consumo de TV	si aumentó consumo de redes sociales	1
11826996600	23	De 100 a 120 m2	7	4	2	Moderadamente preocupado	He aumentado el consumo	13	10	moderate anxiety	moderate depression	buena salud autopercibida	no tiene enfermedad crónica	mujer	no COVID-19	no violencia o maltrato durante el confinamiento	percepción de vivienda moderada a muy adecuada	hace nueva actividad	educación inferior a universitaria	usuario del MSP únicamente	1	1	no consume alcohol	trabajo no remunerado o estudiante	no consumo de tabaco	no consumo de drogas	Totalmente de acuerdo	no consumo de antidepresivos	tiene algún consumo de bebidas azucaradas	0	1	no	tiene algún consumo de redes sociales	tiene algún consumo de TV	no aumento TV	si aumentó consumo de redes sociales	0
11826999046	21	Más de 120 m2	3	1	0	Moderadamente preocupado	He mantenido el mismo consumo	20	13	moderate anxiety	severe depression	buena salud autopercibida	no tiene enfermedad crónica	mujer	no COVID-19	si ha sufrido violencia o maltrato en el confinamiento	percepción de vivienda moderada a muy adecuada	hace nueva actividad	educación inferior a universitaria	usuario del MSP únicamente	1	1	no consume alcohol	trabajo no remunerado o estudiante	no consumo de tabaco	no consumo de drogas	Totalmente de acuerdo	tiene algún consumo de antidepresivos	no consumo bebidas azucaradas	0	0	no	tiene algún consumo de redes sociales	tiene algún consumo de TV	si aumentó consumo de TV	si aumentó consumo de redes sociales	0
11827000092	37	De 100 a 120 m2	3	0	1	Moderadamente preocupado	He disminuido el consumo	0	1	no anxiety	no depression	buena salud autopercibida	no tiene enfermedad crónica	mujer	no COVID-19	no violencia o maltrato durante el confinamiento	percepción de vivienda moderada a muy adecuada	no ha cambiado su rutina de actividad física	educación universitaria o superior	algún seguro de salud público	0	0	no consume alcohol	trabajo por cuenta propia	no consumo de tabaco	no consumo de drogas	Un poco de acuerdo	no consumo de antidepresivos	tiene algún consumo de bebidas azucaradas	0	0	no	tiene algún consumo de redes sociales	tiene algún consumo de TV	si aumentó consumo de TV	si aumentó consumo de redes sociales	0
11827005560	51	Más de 120 m2	4	2	0	Moderadamente preocupado	He disminuido el consumo	0	3	no anxiety	no depression	buena salud autopercibida	no tiene enfermedad crónica	mujer	no COVID-19	no violencia o maltrato durante el confinamiento	percepción de vivienda moderada a muy adecuada		educación universitaria o superior	seguro de salud privado	0	0	tiene algún consumo de alcohol		no consumo de tabaco	no consumo de drogas	Totalmente de acuerdo	no consumo de antidepresivos	no consumo bebidas azucaradas	0	0	no	tiene algún consumo de redes sociales	tiene algún consumo de TV	si aumentó consumo de TV	si aumentó consumo de redes sociales	0
11827011838	35	Más de 120 m2	5	0	2	Muy preocupado	He disminuido el consumo	4	7	mild anxiety	no depression	buena salud autopercibida	no tiene enfermedad crónica	hombre	no COVID-19	no violencia o maltrato durante el confinamiento	percepción de vivienda moderada a muy adecuada	no ha cambiado su rutina de actividad física	educación universitaria o superior	seguro de salud privado	0	1	tiene algún consumo de alcohol	empleado	no consumo de tabaco	no consumo de drogas	Totalmente de acuerdo	no consumo de antidepresivos	tiene algún consumo de bebidas azucaradas	1	0	no	tiene algún consumo de redes sociales	tiene algún consumo de TV	si aumentó consumo de TV	si aumentó consumo de redes sociales	0
11827014221	46	De 50 a 80 m2	1			Moderadamente preocupado	He disminuido el consumo	6	4	no anxiety	mild depression	buena salud autopercibida	no tiene enfermedad crónica	mujer	no COVID-19		percepción de vivienda moderada a muy adecuada	hace nueva actividad	educación universitaria o superior	seguro de salud privado	1	0	no consume alcohol	empleado	no consumo de tabaco	no consumo de drogas	Ni de acuerdo, ni en desacuerdo	no consumo de antidepresivos	no consumo bebidas azucaradas	0	0	no	no consumo redes sociales	tiene algún consumo de TV	no aumento TV	no aumento uso de redes sosciales	0
11827014674	23	De 100 a 120 m2	3	0	0	Muy preocupado	He aumentado el consumo		11	moderate anxiety		buena salud autopercibida	no tiene enfermedad crónica	mujer	no COVID-19	no violencia o maltrato durante el confinamiento	percepción de vivienda moderada a muy adecuada	hace nueva actividad	educación inferior a universitaria	seguro de salud privado		0	no consume alcohol	trabajo no remunerado o estudiante	no consumo de tabaco	no consumo de drogas	Totalmente de acuerdo	no consumo de antidepresivos	tiene algún consumo de bebidas azucaradas	0	1	no	tiene algún consumo de redes sociales	tiene algún consumo de TV	si aumentó consumo de TV	si aumentó consumo de redes sociales	0
11827015033	30													hombre					educación universitaria o superior	algún seguro de salud público				empleado										no veo TV			0
11827020026	33	Más de 120 m2	2	0	0	Bastante preocupado	He disminuido el consumo	27	21	severe anxiety	severe depression	buena salud autopercibida		mujer	no COVID-19	no violencia o maltrato durante el confinamiento	percepción de vivienda moderada a muy adecuada	no ha cambiado su rutina de actividad física	educación universitaria o superior	algún seguro de salud público	1	1	no consume alcohol	empleado	no consumo de tabaco	no consumo de drogas	Totalmente de acuerdo	tiene algún consumo de antidepresivos	tiene algún consumo de bebidas azucaradas	0	0	si	tiene algún consumo de redes sociales	tiene algún consumo de TV	no aumento TV	si aumentó consumo de redes sociales	0
11827020303	37													hombre																				no veo TV			0
11827020718	28	De 100 a 120 m2	2	0	0	Moderadamente preocupado	He mantenido el mismo consumo	4	8	mild anxiety	no depression	buena salud autopercibida	no tiene enfermedad crónica	mujer	no COVID-19	no violencia o maltrato durante el confinamiento	percepción de vivienda moderada a muy adecuada	hace nueva actividad	educación universitaria o superior	usuario del MSP únicamente	0	1	tiene algún consumo de alcohol	trabajo por cuenta propia	no consumo de tabaco	no consumo de drogas	Totalmente de acuerdo	no consumo de antidepresivos	tiene algún consumo de bebidas azucaradas	0	0	no	tiene algún consumo de redes sociales	tiene algún consumo de TV	si aumentó consumo de TV	si aumentó consumo de redes sociales	0
11827021819	20	De 100 a 120 m2	4	0	0	Moderadamente preocupado	No consumo	10	4	no anxiety	moderate depression	buena salud autopercibida	no tiene enfermedad crónica	mujer	no COVID-19	no violencia o maltrato durante el confinamiento	percepción de vivienda moderada a muy adecuada	no ha cambiado su rutina de actividad física	educación inferior a universitaria	algún seguro de salud público	1	0	no consume alcohol	trabajo no remunerado o estudiante	no consumo de tabaco	no consumo de drogas	Totalmente de acuerdo	no consumo de antidepresivos	tiene algún consumo de bebidas azucaradas	0	0	no	tiene algún consumo de redes sociales	tiene algún consumo de TV	si aumentó consumo de TV	si aumentó consumo de redes sociales	0
11827023788	41	De 100 a 120 m2	3	1	1	Bastante preocupado	He disminuido el consumo	10	11	moderate anxiety	moderate depression	buena salud autopercibida	presencia de enfermedad crónica	mujer	no COVID-19	no violencia o maltrato durante el confinamiento	percepción de vivienda moderada a muy adecuada	no ha cambiado su rutina de actividad física	educación universitaria o superior	algún seguro de salud público	1	1	tiene algún consumo de alcohol	trabajo por cuenta propia	no consumo de tabaco	no consumo de drogas	Totalmente de acuerdo	no consumo de antidepresivos	tiene algún consumo de bebidas azucaradas	0	0	no	tiene algún consumo de redes sociales	no veo TV	no aumento TV	si aumentó consumo de redes sociales	0
11827024815	40													hombre					educación universitaria o superior	algún seguro de salud público				trabajo por cuenta propia										no veo TV			0
11827027758	31													hombre																				no veo TV			0
11827030326	54													hombre																				no veo TV			0
11827035765	23	De 80 a 100 m2	3	0	0	Moderadamente preocupado	He aumentado el consumo	3	1	no anxiety	no depression	buena salud autopercibida	presencia de enfermedad crónica	mujer	no COVID-19	no violencia o maltrato durante el confinamiento	percepción de vivienda moderada a muy adecuada	hace nueva actividad	educación universitaria o superior		0	0	tiene algún consumo de alcohol	trabajo no remunerado o estudiante	no consumo de tabaco	no consumo de drogas	Totalmente de acuerdo	tiene algún consumo de antidepresivos	tiene algún consumo de bebidas azucaradas	0	1	no	tiene algún consumo de redes sociales	tiene algún consumo de TV	no aumento TV	si aumentó consumo de redes sociales	0
11827037034	18	De 80 a 100 m2	4	0	1									mujer			percepción de vivienda moderada a muy adecuada		educación inferior a universitaria	usuario del MSP únicamente				trabajo no remunerado o estudiante										no veo TV			0
11827053882	52	Más de 120 m2	3	0	2	Moderadamente preocupado	He mantenido el mismo consumo	8	3	no anxiety	mild depression	mala salud autopercibida	presencia de enfermedad crónica	hombre	no COVID-19	si ha sufrido violencia o maltrato en el confinamiento	percepción de vivienda moderada a muy adecuada	hace nueva actividad	educación universitaria o superior	algún seguro de salud público	1	0	no consume alcohol	empleado	no consumo de tabaco	no consumo de drogas	Totalmente de acuerdo	no consumo de antidepresivos	tiene algún consumo de bebidas azucaradas	0	0	no	tiene algún consumo de redes sociales	tiene algún consumo de TV	si aumentó consumo de TV	si aumentó consumo de redes sociales	1
11827058030	20													mujer					educación universitaria o superior	usuario del MSP únicamente				trabajo no remunerado o estudiante										no veo TV			0
11827060911	42	Más de 120 m2	3	1	0	Bastante preocupado	He disminuido el consumo	5	9	mild anxiety	mild depression	buena salud autopercibida	presencia de enfermedad crónica	mujer	no COVID-19	no violencia o maltrato durante el confinamiento	percepción de vivienda moderada a muy adecuada	hace nueva actividad	educación universitaria o superior	algún seguro de salud público	1	1	no consume alcohol	empleado	no consumo de tabaco	no consumo de drogas	Totalmente de acuerdo	no consumo de antidepresivos	no consumo bebidas azucaradas	0	0	no	tiene algún consumo de redes sociales	tiene algún consumo de TV	si aumentó consumo de TV	si aumentó consumo de redes sociales	0
11827062321	45													mujer					educación universitaria o superior	algún seguro de salud público				empleado										no veo TV			0
11827073764	34	De 100 a 120 m2	2	0	0	Muy preocupado	He aumentado el consumo	8	14	moderate anxiety	mild depression	buena salud autopercibida		mujer	no COVID-19	no violencia o maltrato durante el confinamiento	percepción de vivienda moderada a muy adecuada	hace nueva actividad	educación universitaria o superior	algún seguro de salud público	1	1	tiene algún consumo de alcohol	trabajo no remunerado o estudiante	no consumo de tabaco	no consumo de drogas	Totalmente de acuerdo	no consumo de antidepresivos	tiene algún consumo de bebidas azucaradas	1	1	no	tiene algún consumo de redes sociales	tiene algún consumo de TV	si aumentó consumo de TV	si aumentó consumo de redes sociales	0
11827074222	47	De 50 a 80 m2	4	1	0	Nada preocupado	He disminuido el consumo	7	12	moderate anxiety	mild depression	buena salud autopercibida	no tiene enfermedad crónica	mujer	tiene o tuvo COVID-19	no violencia o maltrato durante el confinamiento	percepción de vivienda moderada a muy adecuada	no ha cambiado su rutina de actividad física	educación universitaria o superior	algún seguro de salud público	1	1	no consume alcohol	empleado	no consumo de tabaco	no consumo de drogas	Totalmente de acuerdo	no consumo de antidepresivos	no consumo bebidas azucaradas	0	0	no	tiene algún consumo de redes sociales	tiene algún consumo de TV	si aumentó consumo de TV	si aumentó consumo de redes sociales	0
11827078822	24	De 80 a 100 m2	3	1	0	Moderadamente preocupado	He mantenido el mismo consumo	9	7	mild anxiety	mild depression	buena salud autopercibida		hombre	no COVID-19	no violencia o maltrato durante el confinamiento	percepción de vivienda moderada a muy adecuada	hace nueva actividad	educación inferior a universitaria	usuario del MSP únicamente	1	1	no consume alcohol	trabajo no remunerado o estudiante	no consumo de tabaco	no consumo de drogas	Totalmente de acuerdo	no consumo de antidepresivos	tiene algún consumo de bebidas azucaradas	0	0	no	tiene algún consumo de redes sociales	tiene algún consumo de TV	no aumento TV	si aumentó consumo de redes sociales	1
11827079037	42	Más de 120 m2	4	2	2	Moderadamente preocupado	He aumentado el consumo	4	6	mild anxiety	no depression	buena salud autopercibida	no tiene enfermedad crónica	mujer	no COVID-19	no violencia o maltrato durante el confinamiento	percepción de vivienda moderada a muy adecuada	hace nueva actividad	educación universitaria o superior	algún seguro de salud público	0	1	tiene algún consumo de alcohol	empleado	no consumo de tabaco	no consumo de drogas	Totalmente de acuerdo	tiene algún consumo de antidepresivos	tiene algún consumo de bebidas azucaradas	1	1	no	no consumo redes sociales	tiene algún consumo de TV	si aumentó consumo de TV	no aumento uso de redes sosciales	0
11827079326																																		no veo TV			0
11827082409	20	De 100 a 120 m2	5	0	2	Bastante preocupado	He mantenido el mismo consumo	12	9	mild anxiety	moderate depression	buena salud autopercibida	no tiene enfermedad crónica	mujer	no COVID-19	no violencia o maltrato durante el confinamiento	percepción de vivienda moderada a muy adecuada	hace nueva actividad	educación inferior a universitaria	seguro de salud privado	1	1	no consume alcohol	trabajo no remunerado o estudiante	no consumo de tabaco	no consumo de drogas	Totalmente de acuerdo	no consumo de antidepresivos	tiene algún consumo de bebidas azucaradas	0	0	no	tiene algún consumo de redes sociales	tiene algún consumo de TV	si aumentó consumo de TV	si aumentó consumo de redes sociales	0
11827087743	40	De 100 a 120 m2	4	0	2	Muy preocupado	He disminuido el consumo	6	11	moderate anxiety	mild depression	buena salud autopercibida	no tiene enfermedad crónica	mujer	no COVID-19	no violencia o maltrato durante el confinamiento	percepción de vivienda moderada a muy adecuada	no ha cambiado su rutina de actividad física	educación universitaria o superior	algún seguro de salud público	1	1	no consume alcohol	trabajo por cuenta propia	no consumo de tabaco	no consumo de drogas	Totalmente de acuerdo	no consumo de antidepresivos	tiene algún consumo de bebidas azucaradas	0	0	no	tiene algún consumo de redes sociales	tiene algún consumo de TV	si aumentó consumo de TV	si aumentó consumo de redes sociales	0
11827089025	23													mujer					educación universitaria o superior	seguro de salud privado				trabajo no remunerado o estudiante										no veo TV			0
11827095062	23	De 100 a 120 m2	5	0	1	Moderadamente preocupado	He aumentado el consumo	5	7	mild anxiety	mild depression	buena salud autopercibida	no tiene enfermedad crónica	hombre	no COVID-19	no violencia o maltrato durante el confinamiento	percepción de vivienda moderada a muy adecuada	hace nueva actividad	educación universitaria o superior	usuario del MSP únicamente	1	1	tiene algún consumo de alcohol	trabajo por cuenta propia	no consumo de tabaco	no consumo de drogas	Totalmente de acuerdo	no consumo de antidepresivos	no consumo bebidas azucaradas	0	1	no	tiene algún consumo de redes sociales	tiene algún consumo de TV	si aumentó consumo de TV	no aumento uso de redes sosciales	1
11827096273	50	Más de 120 m2	4	2	1	Muy preocupado	He disminuido el consumo	4	14	moderate anxiety	no depression	buena salud autopercibida	no tiene enfermedad crónica	mujer	no COVID-19	no violencia o maltrato durante el confinamiento	percepción de vivienda moderada a muy adecuada	hace nueva actividad	educación universitaria o superior	seguro de salud privado	0	1	no consume alcohol	trabajo por cuenta propia	no consumo de tabaco	no consumo de drogas	Totalmente de acuerdo	no consumo de antidepresivos	no consumo bebidas azucaradas	0	0	no	tiene algún consumo de redes sociales	tiene algún consumo de TV	si aumentó consumo de TV	si aumentó consumo de redes sociales	0
11827098152	45	De 100 a 120 m2	2	1	1	Bastante preocupado	He aumentado el consumo	20	19	severe anxiety	severe depression	buena salud autopercibida	no tiene enfermedad crónica	mujer	no COVID-19	si ha sufrido violencia o maltrato en el confinamiento	percepción de vivienda moderada a muy adecuada	hace nueva actividad	educación universitaria o superior	seguro de salud privado	1	1	tiene algún consumo de alcohol	empleado	no consumo de tabaco	no consumo de drogas	Totalmente de acuerdo	no consumo de antidepresivos	no consumo bebidas azucaradas	0	1	no	tiene algún consumo de redes sociales	tiene algún consumo de TV	si aumentó consumo de TV	si aumentó consumo de redes sociales	0
11827098199	22	De 100 a 120 m2	5	1	1									mujer		no violencia o maltrato durante el confinamiento	percepción de vivienda moderada a muy adecuada		educación universitaria o superior	seguro de salud privado				trabajo no remunerado o estudiante										no veo TV			0
11827105309	28	De 100 a 120 m2	4	0	0	Muy preocupado	No consumo	1	8	mild anxiety	no depression	buena salud autopercibida	no tiene enfermedad crónica	mujer	no COVID-19	no violencia o maltrato durante el confinamiento	percepción de vivienda moderada a muy adecuada	no ha cambiado su rutina de actividad física	educación universitaria o superior	algún seguro de salud público	0	1	tiene algún consumo de alcohol	trabajo no remunerado o estudiante	tiene algún consumo de tabaco	no consumo de drogas	Totalmente de acuerdo	no consumo de antidepresivos	tiene algún consumo de bebidas azucaradas	0	0	no	tiene algún consumo de redes sociales	tiene algún consumo de TV	si aumentó consumo de TV	si aumentó consumo de redes sociales	0
11827108868	48	Más de 120 m2	3	0	2	Moderadamente preocupado	No consumo	8	13	moderate anxiety	mild depression	buena salud autopercibida	no tiene enfermedad crónica	mujer	no COVID-19	no violencia o maltrato durante el confinamiento	percepción de vivienda moderada a muy adecuada	no ha cambiado su rutina de actividad física	educación universitaria o superior		1	1	no consume alcohol	trabajo por cuenta propia	no consumo de tabaco	no consumo de drogas	Totalmente en desacuerdo	no consumo de antidepresivos	tiene algún consumo de bebidas azucaradas	0	0	no	tiene algún consumo de redes sociales	tiene algún consumo de TV	si aumentó consumo de TV	no aumento uso de redes sosciales	0
11827114220	21	De 80 a 100 m2	4	2	1	Muy preocupado	He mantenido el mismo consumo	12	19	severe anxiety	moderate depression	mala salud autopercibida	no tiene enfermedad crónica	mujer	no COVID-19	no violencia o maltrato durante el confinamiento	percepción de vivienda moderada a muy adecuada	no ha cambiado su rutina de actividad física	educación universitaria o superior	usuario del MSP únicamente	1	1	no consume alcohol	trabajo no remunerado o estudiante	no consumo de tabaco	no consumo de drogas	Totalmente de acuerdo	no consumo de antidepresivos	tiene algún consumo de bebidas azucaradas	0	0	no	tiene algún consumo de redes sociales	tiene algún consumo de TV	si aumentó consumo de TV	no aumento uso de redes sosciales	0
11827115725	36	De 50 a 80 m2	3	1	0	Muy preocupado	He disminuido el consumo	18	17	severe anxiety	moderately severe depression	buena salud autopercibida	no tiene enfermedad crónica	mujer	no COVID-19	si ha sufrido violencia o maltrato en el confinamiento	percepción de vivienda moderada a muy adecuada	no ha cambiado su rutina de actividad física	educación universitaria o superior	usuario del MSP únicamente	1	1	no consume alcohol		no consumo de tabaco	no consumo de drogas	Totalmente de acuerdo	no consumo de antidepresivos	tiene algún consumo de bebidas azucaradas	0	0	no	tiene algún consumo de redes sociales	tiene algún consumo de TV	si aumentó consumo de TV	si aumentó consumo de redes sociales	0
11827118389	38	De 50 a 80 m2	3	2	1	Bastante preocupado	He mantenido el mismo consumo	11	10	moderate anxiety	moderate depression	buena salud autopercibida	no tiene enfermedad crónica	hombre	no COVID-19	no violencia o maltrato durante el confinamiento	percepción de vivienda moderada a muy adecuada	hace nueva actividad	educación universitaria o superior	algún seguro de salud público	1	1	tiene algún consumo de alcohol	empleado	no consumo de tabaco	tiene algún consumo de drogas	Totalmente de acuerdo	tiene algún consumo de antidepresivos	tiene algún consumo de bebidas azucaradas	0	0	no	tiene algún consumo de redes sociales	tiene algún consumo de TV	no aumento TV	si aumentó consumo de redes sociales	1
11827118643	22	De 100 a 120 m2	5	0	1									mujer			percepción de vivienda moderada a muy adecuada		educación universitaria o superior	seguro de salud privado				trabajo no remunerado o estudiante										no veo TV			0
11827130197	30	De 50 a 80 m2	2	1	1	Moderadamente preocupado	No consumo	3	5	mild anxiety	no depression	buena salud autopercibida	no tiene enfermedad crónica	hombre	no COVID-19	no violencia o maltrato durante el confinamiento	percepción de vivienda moderada a muy adecuada	no ha cambiado su rutina de actividad física	educación universitaria o superior	algún seguro de salud público	0	1	no consume alcohol	empleado	no consumo de tabaco	no consumo de drogas	Totalmente de acuerdo	no consumo de antidepresivos	no consumo bebidas azucaradas	0	0	no	tiene algún consumo de redes sociales	tiene algún consumo de TV	no aumento TV	si aumentó consumo de redes sociales	0
11827132475	37	Más de 120 m2	4	1	0	Muy preocupado	He aumentado el consumo	10	5	mild anxiety	moderate depression	buena salud autopercibida	no tiene enfermedad crónica	hombre	no COVID-19	no violencia o maltrato durante el confinamiento	percepción de vivienda moderada a muy adecuada	no ha cambiado su rutina de actividad física	educación universitaria o superior	usuario del MSP únicamente	1	1	tiene algún consumo de alcohol	empleado	no consumo de tabaco	no consumo de drogas	Totalmente de acuerdo	no consumo de antidepresivos	tiene algún consumo de bebidas azucaradas	0	1	no	tiene algún consumo de redes sociales	tiene algún consumo de TV	si aumentó consumo de TV	si aumentó consumo de redes sociales	1
11827139559	69	Más de 120 m2	2	0	0	Bastante preocupado	He disminuido el consumo	13	9	mild anxiety	moderate depression	buena salud autopercibida	presencia de enfermedad crónica	hombre	no COVID-19	si ha sufrido violencia o maltrato en el confinamiento	percepción de vivienda moderada a muy adecuada	no ha cambiado su rutina de actividad física	educación universitaria o superior	seguro de salud privado	1	1	tiene algún consumo de alcohol	trabajo no remunerado o estudiante	no consumo de tabaco	no consumo de drogas	Totalmente de acuerdo	no consumo de antidepresivos	no consumo bebidas azucaradas	1	0	no	tiene algún consumo de redes sociales	tiene algún consumo de TV	si aumentó consumo de TV	no aumento uso de redes sosciales	1
11827152418	44	Más de 120 m2	5	2	2	Bastante preocupado	He aumentado el consumo	4	4	no anxiety	no depression	buena salud autopercibida	no tiene enfermedad crónica	mujer	no COVID-19	no violencia o maltrato durante el confinamiento	percepción de vivienda moderada a muy adecuada	hace nueva actividad	educación universitaria o superior	algún seguro de salud público	0	0	no consume alcohol	empleado	no consumo de tabaco	no consumo de drogas	Totalmente de acuerdo	no consumo de antidepresivos	tiene algún consumo de bebidas azucaradas	0	1	no	tiene algún consumo de redes sociales	tiene algún consumo de TV	no aumento TV	no aumento uso de redes sosciales	0
11827163025	41	Menos de 50 m2	1			Moderadamente preocupado	He aumentado el consumo	6	5	mild anxiety	mild depression	buena salud autopercibida	no tiene enfermedad crónica	hombre	no COVID-19		percepción de vivienda moderada a muy adecuada	hace nueva actividad	educación universitaria o superior	algún seguro de salud público	1	1	tiene algún consumo de alcohol	empleado	no consumo de tabaco	no consumo de drogas	Totalmente de acuerdo	no consumo de antidepresivos	no consumo bebidas azucaradas	0	1	no	tiene algún consumo de redes sociales	no veo TV	no aumento TV	si aumentó consumo de redes sociales	1
11827168672	76	Más de 120 m2	1			Moderadamente preocupado	He disminuido el consumo	7	6	mild anxiety	mild depression	buena salud autopercibida	presencia de enfermedad crónica	hombre	no COVID-19		percepción de vivienda moderada a muy adecuada	no ha cambiado su rutina de actividad física	educación universitaria o superior	algún seguro de salud público	1	1	tiene algún consumo de alcohol	trabajo por cuenta propia	no consumo de tabaco	no consumo de drogas	Totalmente de acuerdo	no consumo de antidepresivos	tiene algún consumo de bebidas azucaradas	1	0	no	tiene algún consumo de redes sociales	tiene algún consumo de TV	si aumentó consumo de TV	si aumentó consumo de redes sociales	1
11827172700																																		no veo TV			0
11827177035	58	Más de 120 m2	4	2	4	Bastante preocupado	He disminuido el consumo	3	7	mild anxiety	no depression	buena salud autopercibida	presencia de enfermedad crónica	hombre	no COVID-19	no violencia o maltrato durante el confinamiento	percepción de vivienda moderada a muy adecuada	no ha cambiado su rutina de actividad física	educación universitaria o superior	algún seguro de salud público	0	1	no consume alcohol	empleado	no consumo de tabaco	no consumo de drogas	Totalmente de acuerdo	no consumo de antidepresivos	tiene algún consumo de bebidas azucaradas	0	0	no	tiene algún consumo de redes sociales	tiene algún consumo de TV	si aumentó consumo de TV	si aumentó consumo de redes sociales	0
11827178127	24	De 100 a 120 m2	4	0	0	Moderadamente preocupado	He aumentado el consumo	18	15	severe anxiety	moderately severe depression	buena salud autopercibida		mujer	no COVID-19	no violencia o maltrato durante el confinamiento	percepción de vivienda moderada a muy adecuada	hace nueva actividad	educación universitaria o superior	usuario del MSP únicamente	1	1	no consume alcohol	trabajo no remunerado o estudiante	no consumo de tabaco	no consumo de drogas	Totalmente de acuerdo	no consumo de antidepresivos	no consumo bebidas azucaradas	0	1	no	tiene algún consumo de redes sociales	tiene algún consumo de TV	si aumentó consumo de TV	si aumentó consumo de redes sociales	0
11827181773	45	Más de 120 m2	7	4	2	Bastante preocupado	He disminuido el consumo	8	15	severe anxiety	mild depression	buena salud autopercibida	presencia de enfermedad crónica	mujer	no COVID-19	no violencia o maltrato durante el confinamiento	percepción de vivienda moderada a muy adecuada	no ha cambiado su rutina de actividad física	educación universitaria o superior	seguro de salud privado	1	1	no consume alcohol	empleado	no consumo de tabaco	no consumo de drogas	Totalmente en desacuerdo	no consumo de antidepresivos	tiene algún consumo de bebidas azucaradas	0	0	no	tiene algún consumo de redes sociales	tiene algún consumo de TV	si aumentó consumo de TV	si aumentó consumo de redes sociales	0
11827194080	55	Más de 120 m2	6	0	0	Muy preocupado	He disminuido el consumo	4	13	moderate anxiety	no depression	buena salud autopercibida	presencia de enfermedad crónica	hombre	no COVID-19	no violencia o maltrato durante el confinamiento	percepción de vivienda moderada a muy adecuada	no ha cambiado su rutina de actividad física	educación universitaria o superior	seguro de salud privado	0	1	no consume alcohol	trabajo por cuenta propia	no consumo de tabaco	no consumo de drogas	Totalmente de acuerdo	tiene algún consumo de antidepresivos	tiene algún consumo de bebidas azucaradas	0	0	no	tiene algún consumo de redes sociales	tiene algún consumo de TV	no aumento TV	si aumentó consumo de redes sociales	0
11827213304	23	De 80 a 100 m2	2	0	0	Bastante preocupado	He mantenido el mismo consumo	13	10	moderate anxiety	moderate depression	buena salud autopercibida	no tiene enfermedad crónica	hombre	no COVID-19	si ha sufrido violencia o maltrato en el confinamiento	percepción de vivienda moderada a muy adecuada	hace nueva actividad	educación inferior a universitaria	seguro de salud privado	1	1	tiene algún consumo de alcohol	trabajo no remunerado o estudiante	no consumo de tabaco	tiene algún consumo de drogas	Totalmente de acuerdo	no consumo de antidepresivos	tiene algún consumo de bebidas azucaradas	0	0	no	tiene algún consumo de redes sociales	tiene algún consumo de TV	si aumentó consumo de TV	si aumentó consumo de redes sociales	1
11827231919	24	Menos de 50 m2	5	0	1	Bastante preocupado	No consumo	7	10	moderate anxiety	mild depression	buena salud autopercibida	no tiene enfermedad crónica	mujer	no COVID-19	si ha sufrido violencia o maltrato en el confinamiento	percepción de vivienda moderada a muy adecuada	no ha cambiado su rutina de actividad física	educación universitaria o superior	usuario del MSP únicamente	1	1	no consume alcohol	trabajo por cuenta propia	no consumo de tabaco	no consumo de drogas	Totalmente en desacuerdo	no consumo de antidepresivos	tiene algún consumo de bebidas azucaradas	0	0	no	tiene algún consumo de redes sociales	tiene algún consumo de TV	si aumentó consumo de TV	no aumento uso de redes sosciales	0
11827250196	41	Más de 120 m2	5	2	2	Un poco preocupado	No consumo	3	6	mild anxiety	no depression	buena salud autopercibida	no tiene enfermedad crónica	mujer	no COVID-19	no violencia o maltrato durante el confinamiento	percepción de vivienda moderada a muy adecuada	no ha cambiado su rutina de actividad física	educación universitaria o superior	algún seguro de salud público	0	1	tiene algún consumo de alcohol	empleado	no consumo de tabaco	no consumo de drogas	Totalmente de acuerdo	no consumo de antidepresivos	tiene algún consumo de bebidas azucaradas	0	0		tiene algún consumo de redes sociales	tiene algún consumo de TV	si aumentó consumo de TV	si aumentó consumo de redes sociales	0
11827251023	35	Menos de 50 m2	1			Muy preocupado	He aumentado el consumo	10	9	mild anxiety	moderate depression	buena salud autopercibida	no tiene enfermedad crónica	hombre	no COVID-19		percepción de vivienda poco o nada adecuada	hace nueva actividad	educación universitaria o superior	seguro de salud privado	1	1	tiene algún consumo de alcohol	trabajo por cuenta propia	no consumo de tabaco	no consumo de drogas	Totalmente de acuerdo	no consumo de antidepresivos	tiene algún consumo de bebidas azucaradas	0	1	no	tiene algún consumo de redes sociales	tiene algún consumo de TV	si aumentó consumo de TV	si aumentó consumo de redes sociales	1
11827257307	22	Menos de 50 m2	4	0	0	Moderadamente preocupado	He aumentado el consumo	10	0	no anxiety	moderate depression	buena salud autopercibida	no tiene enfermedad crónica	hombre	no COVID-19	no violencia o maltrato durante el confinamiento	percepción de vivienda moderada a muy adecuada	hace nueva actividad	educación inferior a universitaria	usuario del MSP únicamente	1	0	no consume alcohol	trabajo no remunerado o estudiante	no consumo de tabaco	no consumo de drogas	Totalmente de acuerdo	no consumo de antidepresivos	tiene algún consumo de bebidas azucaradas	0	1	no	tiene algún consumo de redes sociales	tiene algún consumo de TV	si aumentó consumo de TV	si aumentó consumo de redes sociales	1
11827257309	34	De 80 a 100 m2	2	1	0	Muy preocupado	He mantenido el mismo consumo	2	8	mild anxiety	no depression	buena salud autopercibida		hombre	no COVID-19	no violencia o maltrato durante el confinamiento	percepción de vivienda moderada a muy adecuada	no ha cambiado su rutina de actividad física	educación universitaria o superior	algún seguro de salud público	0	1	tiene algún consumo de alcohol	empleado	no consumo de tabaco	no consumo de drogas	Totalmente de acuerdo	no consumo de antidepresivos	tiene algún consumo de bebidas azucaradas	0	0	no	tiene algún consumo de redes sociales	no veo TV	no aumento TV	si aumentó consumo de redes sociales	0
11827260216	27													mujer					educación universitaria o superior	algún seguro de salud público				empleado										no veo TV			0
11827260231	57	De 80 a 100 m2	3	1	0	Bastante preocupado	He mantenido el mismo consumo	11	9	mild anxiety	moderate depression	buena salud autopercibida	no tiene enfermedad crónica	mujer	no COVID-19	si ha sufrido violencia o maltrato en el confinamiento	percepción de vivienda moderada a muy adecuada	hace nueva actividad	educación inferior a universitaria	usuario del MSP únicamente	1	1	no consume alcohol	trabajo por cuenta propia	no consumo de tabaco	no consumo de drogas	Totalmente de acuerdo	no consumo de antidepresivos	no consumo bebidas azucaradas	0	0	no	tiene algún consumo de redes sociales	tiene algún consumo de TV	no aumento TV	si aumentó consumo de redes sociales	0
11827260832	45	Más de 120 m2	4		2	Bastante preocupado	He mantenido el mismo consumo		15	severe anxiety		buena salud autopercibida		mujer	no COVID-19	no violencia o maltrato durante el confinamiento	percepción de vivienda moderada a muy adecuada	hace nueva actividad				0	no consume alcohol	empleado	no consumo de tabaco	no consumo de drogas		no consumo de antidepresivos	no consumo bebidas azucaradas	0	0	no	no consumo redes sociales	tiene algún consumo de TV	no aumento TV	no aumento uso de redes sosciales	0
11827262488	54	De 50 a 80 m2	2	0	1							buena salud autopercibida	presencia de enfermedad crónica	mujer	no COVID-19	no violencia o maltrato durante el confinamiento	percepción de vivienda poco o nada adecuada		educación universitaria o superior	algún seguro de salud público														no veo TV			0
11827266001	20	De 50 a 80 m2	3	2	1							buena salud autopercibida	no tiene enfermedad crónica	mujer	no COVID-19	no violencia o maltrato durante el confinamiento	percepción de vivienda poco o nada adecuada		educación inferior a universitaria	usuario del MSP únicamente				trabajo no remunerado o estudiante										no veo TV			0
11827266047	21	De 50 a 80 m2	Más de 10	7	1	Muy preocupado	He aumentado el consumo	10	14	moderate anxiety	moderate depression	mala salud autopercibida	no tiene enfermedad crónica	mujer	no COVID-19	no violencia o maltrato durante el confinamiento	percepción de vivienda poco o nada adecuada	hace nueva actividad	educación inferior a universitaria	usuario del MSP únicamente	1	1	tiene algún consumo de alcohol	trabajo no remunerado o estudiante	no consumo de tabaco	no consumo de drogas	Totalmente de acuerdo	no consumo de antidepresivos	no consumo bebidas azucaradas	0	1	no	tiene algún consumo de redes sociales	tiene algún consumo de TV	si aumentó consumo de TV	si aumentó consumo de redes sociales	0
11827271010	35	De 100 a 120 m2	3	0	1	Bastante preocupado	He disminuido el consumo	17	11	moderate anxiety	moderately severe depression	buena salud autopercibida	presencia de enfermedad crónica	hombre	no COVID-19	si ha sufrido violencia o maltrato en el confinamiento	percepción de vivienda moderada a muy adecuada	no ha cambiado su rutina de actividad física	educación universitaria o superior	algún seguro de salud público	1	1	no consume alcohol	empleado	no consumo de tabaco	no consumo de drogas	Totalmente en desacuerdo	no consumo de antidepresivos	tiene algún consumo de bebidas azucaradas	0	0	no	tiene algún consumo de redes sociales	tiene algún consumo de TV	si aumentó consumo de TV	si aumentó consumo de redes sociales	1
11827278774	51	De 100 a 120 m2	2	0	1	Bastante preocupado	He aumentado el consumo	6	4	no anxiety	mild depression	buena salud autopercibida	presencia de enfermedad crónica	hombre	no COVID-19	no violencia o maltrato durante el confinamiento	percepción de vivienda moderada a muy adecuada	hace nueva actividad	educación universitaria o superior	seguro de salud privado	1	0	tiene algún consumo de alcohol	empleado	no consumo de tabaco	no consumo de drogas	Totalmente de acuerdo	no consumo de antidepresivos	tiene algún consumo de bebidas azucaradas	0	1	no	tiene algún consumo de redes sociales	tiene algún consumo de TV	no aumento TV	si aumentó consumo de redes sociales	1
11827279705	21	Más de 120 m2	5	2	1	Bastante preocupado	He aumentado el consumo	9	12	moderate anxiety	mild depression	buena salud autopercibida	no tiene enfermedad crónica	hombre	no COVID-19	no violencia o maltrato durante el confinamiento	percepción de vivienda poco o nada adecuada	hace nueva actividad	educación universitaria o superior	usuario del MSP únicamente	1	1	tiene algún consumo de alcohol	trabajo por cuenta propia	tiene algún consumo de tabaco	no consumo de drogas	Totalmente de acuerdo	tiene algún consumo de antidepresivos	tiene algún consumo de bebidas azucaradas	0	1	no	tiene algún consumo de redes sociales	tiene algún consumo de TV	no aumento TV	no aumento uso de redes sosciales	1
11827280338	38	Más de 120 m2	4	1	0	Bastante preocupado	He mantenido el mismo consumo	5	7	mild anxiety	mild depression	buena salud autopercibida	no tiene enfermedad crónica	hombre	no COVID-19	no violencia o maltrato durante el confinamiento	percepción de vivienda moderada a muy adecuada	hace nueva actividad			1	1	tiene algún consumo de alcohol	trabajo no remunerado o estudiante	no consumo de tabaco	no consumo de drogas	Totalmente de acuerdo	no consumo de antidepresivos	no consumo bebidas azucaradas	0	0	no	tiene algún consumo de redes sociales	tiene algún consumo de TV	no aumento TV	no aumento uso de redes sosciales	1
11827297845	40	De 80 a 100 m2	4	2	2	Moderadamente preocupado	He disminuido el consumo	0	7	mild anxiety	no depression	buena salud autopercibida	no tiene enfermedad crónica	hombre	no COVID-19	no violencia o maltrato durante el confinamiento	percepción de vivienda moderada a muy adecuada	no ha cambiado su rutina de actividad física	educación universitaria o superior	algún seguro de salud público	0	1	no consume alcohol	empleado	no consumo de tabaco	no consumo de drogas	Totalmente de acuerdo	no consumo de antidepresivos	no consumo bebidas azucaradas	0	0	no	tiene algún consumo de redes sociales	tiene algún consumo de TV	si aumentó consumo de TV	si aumentó consumo de redes sociales	0
11827302306	53	Menos de 50 m2	1			Un poco preocupado	He mantenido el mismo consumo	1	4	no anxiety	no depression	buena salud autopercibida	no tiene enfermedad crónica	mujer	no COVID-19		percepción de vivienda moderada a muy adecuada	no ha cambiado su rutina de actividad física	educación universitaria o superior	algún seguro de salud público	0	0	no consume alcohol	empleado	no consumo de tabaco	no consumo de drogas	Un poco en desacuerdo	no consumo de antidepresivos	no consumo bebidas azucaradas	0	0	no	tiene algún consumo de redes sociales	tiene algún consumo de TV	no aumento TV	no aumento uso de redes sosciales	0
11827308772	20	De 50 a 80 m2	7	0	1	Un poco preocupado	He disminuido el consumo	11	1	no anxiety	moderate depression	buena salud autopercibida	no tiene enfermedad crónica	mujer	no COVID-19	no violencia o maltrato durante el confinamiento	percepción de vivienda moderada a muy adecuada	hace nueva actividad	educación inferior a universitaria	usuario del MSP únicamente	1	0	no consume alcohol	trabajo no remunerado o estudiante	no consumo de tabaco	no consumo de drogas	Totalmente de acuerdo	no consumo de antidepresivos	tiene algún consumo de bebidas azucaradas	0	0	no	tiene algún consumo de redes sociales	tiene algún consumo de TV	si aumentó consumo de TV	no aumento uso de redes sosciales	0
11827308897	74	Más de 120 m2	2	0	0	Moderadamente preocupado	No consumo	17	7	mild anxiety	moderately severe depression	buena salud autopercibida	no tiene enfermedad crónica	mujer	no COVID-19	no violencia o maltrato durante el confinamiento	percepción de vivienda moderada a muy adecuada	no ha cambiado su rutina de actividad física	educación inferior a universitaria	algún seguro de salud público	1	1	no consume alcohol	trabajo no remunerado o estudiante	no consumo de tabaco	no consumo de drogas	Totalmente de acuerdo	tiene algún consumo de antidepresivos	no consumo bebidas azucaradas	0	0	no	tiene algún consumo de redes sociales	tiene algún consumo de TV	si aumentó consumo de TV	si aumentó consumo de redes sociales	0
11827311043	20																																	no veo TV			0
11827313363	54	Más de 120 m2	4	0	0	Bastante preocupado	He disminuido el consumo	0	4	no anxiety	no depression	buena salud autopercibida	no tiene enfermedad crónica	mujer	no COVID-19	no violencia o maltrato durante el confinamiento	percepción de vivienda moderada a muy adecuada	no ha cambiado su rutina de actividad física	educación universitaria o superior	seguro de salud privado	0	0	no consume alcohol	trabajo por cuenta propia	no consumo de tabaco	no consumo de drogas	Totalmente de acuerdo	no consumo de antidepresivos	tiene algún consumo de bebidas azucaradas	0	0	no	tiene algún consumo de redes sociales	no veo TV	no aumento TV	si aumentó consumo de redes sociales	0
11827314004			4		2										no COVID-19	no violencia o maltrato durante el confinamiento																		no veo TV			0
11827317884	69	De 50 a 80 m2	2	0	0	Bastante preocupado	He mantenido el mismo consumo	3	7	mild anxiety	no depression	buena salud autopercibida	no tiene enfermedad crónica	hombre	no COVID-19	no violencia o maltrato durante el confinamiento	percepción de vivienda moderada a muy adecuada	no ha cambiado su rutina de actividad física	educación universitaria o superior	seguro de salud privado	0	1	tiene algún consumo de alcohol	trabajo por cuenta propia	no consumo de tabaco	no consumo de drogas	Totalmente de acuerdo	no consumo de antidepresivos	tiene algún consumo de bebidas azucaradas	0	0		tiene algún consumo de redes sociales	tiene algún consumo de TV	no aumento TV	no aumento uso de redes sosciales	0
11827327257	26	De 50 a 80 m2	3	2	0	Moderadamente preocupado	He mantenido el mismo consumo	4	5	mild anxiety	no depression	mala salud autopercibida	presencia de enfermedad crónica	mujer	no COVID-19	no violencia o maltrato durante el confinamiento	percepción de vivienda moderada a muy adecuada	hace nueva actividad	educación inferior a universitaria	usuario del MSP únicamente	0	1	no consume alcohol	trabajo no remunerado o estudiante	no consumo de tabaco	no consumo de drogas	Un poco de acuerdo	tiene algún consumo de antidepresivos	tiene algún consumo de bebidas azucaradas	0	0	no	tiene algún consumo de redes sociales	tiene algún consumo de TV	si aumentó consumo de TV	si aumentó consumo de redes sociales	0
11827338216	28	De 100 a 120 m2	1			Bastante preocupado	He aumentado el consumo	25	16	severe anxiety	severe depression	mala salud autopercibida	no tiene enfermedad crónica	mujer	tiene o tuvo COVID-19		percepción de vivienda moderada a muy adecuada	hace nueva actividad	educación universitaria o superior	algún seguro de salud público	1	1	no consume alcohol		no consumo de tabaco	no consumo de drogas	Totalmente de acuerdo	no consumo de antidepresivos	tiene algún consumo de bebidas azucaradas	0	1	no	tiene algún consumo de redes sociales	no veo TV	no aumento TV	si aumentó consumo de redes sociales	0
11827344602	35	De 80 a 100 m2	2	0	0	Bastante preocupado	He disminuido el consumo	14	10	moderate anxiety	moderate depression	buena salud autopercibida		hombre	no COVID-19	no violencia o maltrato durante el confinamiento	percepción de vivienda moderada a muy adecuada	hace nueva actividad	educación universitaria o superior	seguro de salud privado	1	1	tiene algún consumo de alcohol	empleado	no consumo de tabaco	no consumo de drogas	Totalmente de acuerdo	no consumo de antidepresivos	tiene algún consumo de bebidas azucaradas	0	0	no	tiene algún consumo de redes sociales	tiene algún consumo de TV	no aumento TV	si aumentó consumo de redes sociales	1
11827353801	37													hombre																				no veo TV			0
11827357076	40	De 100 a 120 m2	3	1	0	Bastante preocupado	He disminuido el consumo	9	9	mild anxiety	mild depression	buena salud autopercibida	no tiene enfermedad crónica	hombre	no COVID-19	no violencia o maltrato durante el confinamiento	percepción de vivienda moderada a muy adecuada	hace nueva actividad	educación universitaria o superior	algún seguro de salud público	1	1	tiene algún consumo de alcohol	empleado	tiene algún consumo de tabaco	no consumo de drogas	Totalmente en desacuerdo	no consumo de antidepresivos	tiene algún consumo de bebidas azucaradas	0	0	no	tiene algún consumo de redes sociales	tiene algún consumo de TV	si aumentó consumo de TV	si aumentó consumo de redes sociales	1
11827360828	28	De 80 a 100 m2	4	1	1	Moderadamente preocupado	He disminuido el consumo	8	12	moderate anxiety	mild depression	buena salud autopercibida	no tiene enfermedad crónica	mujer	no COVID-19	si ha sufrido violencia o maltrato en el confinamiento	percepción de vivienda moderada a muy adecuada	hace nueva actividad	educación universitaria o superior		1	1	no consume alcohol		no consumo de tabaco	no consumo de drogas	Un poco de acuerdo	no consumo de antidepresivos	no consumo bebidas azucaradas	0	0	no	tiene algún consumo de redes sociales	tiene algún consumo de TV	no aumento TV	si aumentó consumo de redes sociales	0
11827363620	32	Más de 120 m2	4	3	0	Un poco preocupado	He mantenido el mismo consumo	2	2	no anxiety	no depression	buena salud autopercibida	no tiene enfermedad crónica	mujer	no COVID-19	no violencia o maltrato durante el confinamiento	percepción de vivienda moderada a muy adecuada	no ha cambiado su rutina de actividad física	educación universitaria o superior	usuario del MSP únicamente	0	0	no consume alcohol	trabajo por cuenta propia	no consumo de tabaco	no consumo de drogas	Un poco de acuerdo	no consumo de antidepresivos	tiene algún consumo de bebidas azucaradas	0	0	no	tiene algún consumo de redes sociales	no veo TV	no aumento TV	si aumentó consumo de redes sociales	0
11827367225	42	Menos de 50 m2	1			Moderadamente preocupado	He disminuido el consumo	10	18	severe anxiety	moderate depression	buena salud autopercibida		mujer	no COVID-19		percepción de vivienda moderada a muy adecuada	no ha cambiado su rutina de actividad física	educación universitaria o superior		1	1	no consume alcohol		no consumo de tabaco	no consumo de drogas	Totalmente de acuerdo	no consumo de antidepresivos	tiene algún consumo de bebidas azucaradas	0	0	no	tiene algún consumo de redes sociales	tiene algún consumo de TV	si aumentó consumo de TV	no aumento uso de redes sosciales	0
11827367463	40	De 80 a 100 m2	4	2	2	Muy preocupado	He mantenido el mismo consumo	14	12	moderate anxiety	moderate depression	mala salud autopercibida	presencia de enfermedad crónica	mujer	no COVID-19	no violencia o maltrato durante el confinamiento	percepción de vivienda poco o nada adecuada	hace nueva actividad	educación universitaria o superior	algún seguro de salud público	1	1	tiene algún consumo de alcohol	empleado	no consumo de tabaco	no consumo de drogas	Totalmente en desacuerdo	no consumo de antidepresivos	no consumo bebidas azucaradas	0	0	no	tiene algún consumo de redes sociales	tiene algún consumo de TV	no aumento TV	no aumento uso de redes sosciales	0
11827388833	37	Menos de 50 m2	1			Moderadamente preocupado	He disminuido el consumo	8	8	mild anxiety	mild depression	buena salud autopercibida	no tiene enfermedad crónica	mujer	no COVID-19		percepción de vivienda poco o nada adecuada	hace nueva actividad	educación universitaria o superior	seguro de salud privado	1	1	tiene algún consumo de alcohol	empleado	no consumo de tabaco	no consumo de drogas	Totalmente de acuerdo	no consumo de antidepresivos	tiene algún consumo de bebidas azucaradas	0	0	no	tiene algún consumo de redes sociales	tiene algún consumo de TV	si aumentó consumo de TV	si aumentó consumo de redes sociales	0
11827389413	25													mujer					educación universitaria o superior	usuario del MSP únicamente				trabajo por cuenta propia										no veo TV			0
11827409469	34	De 100 a 120 m2	2	2	1	Bastante preocupado	He mantenido el mismo consumo	8	8	mild anxiety	mild depression	buena salud autopercibida	presencia de enfermedad crónica	mujer	no COVID-19	no violencia o maltrato durante el confinamiento	percepción de vivienda moderada a muy adecuada	hace nueva actividad	educación universitaria o superior	algún seguro de salud público	1	1	tiene algún consumo de alcohol	empleado	no consumo de tabaco	no consumo de drogas	Totalmente en desacuerdo	no consumo de antidepresivos	tiene algún consumo de bebidas azucaradas	0	0	no	tiene algún consumo de redes sociales	tiene algún consumo de TV	si aumentó consumo de TV	si aumentó consumo de redes sociales	0
11827413053	26	De 80 a 100 m2	4	2	0	Bastante preocupado	He disminuido el consumo	4	7	mild anxiety	no depression	buena salud autopercibida	no tiene enfermedad crónica	mujer	no COVID-19	no violencia o maltrato durante el confinamiento	percepción de vivienda moderada a muy adecuada	no ha cambiado su rutina de actividad física	educación universitaria o superior	algún seguro de salud público	0	1	no consume alcohol	empleado	no consumo de tabaco	no consumo de drogas	Totalmente de acuerdo	no consumo de antidepresivos	tiene algún consumo de bebidas azucaradas	0	0	no	tiene algún consumo de redes sociales	tiene algún consumo de TV	no aumento TV	no aumento uso de redes sosciales	0
11827414699	25	De 80 a 100 m2	3	0	0	Un poco preocupado	He aumentado el consumo	1	7	mild anxiety	no depression	buena salud autopercibida	no tiene enfermedad crónica	mujer	tiene o tuvo COVID-19	no violencia o maltrato durante el confinamiento	percepción de vivienda moderada a muy adecuada	hace nueva actividad	educación universitaria o superior	seguro de salud privado	0	1	no consume alcohol	empleado	no consumo de tabaco	no consumo de drogas	Totalmente de acuerdo	no consumo de antidepresivos	tiene algún consumo de bebidas azucaradas	0	1	no	tiene algún consumo de redes sociales	tiene algún consumo de TV	no aumento TV	si aumentó consumo de redes sociales	0
11827419029	21	De 100 a 120 m2	4	2	1									mujer		no violencia o maltrato durante el confinamiento	percepción de vivienda moderada a muy adecuada		educación universitaria o superior	usuario del MSP únicamente				trabajo no remunerado o estudiante										no veo TV			0
11827420452	53	Más de 120 m2	2	0	0	Moderadamente preocupado	He aumentado el consumo	5	3	no anxiety	mild depression	buena salud autopercibida	presencia de enfermedad crónica	mujer	no COVID-19	no violencia o maltrato durante el confinamiento	percepción de vivienda moderada a muy adecuada	hace nueva actividad	educación universitaria o superior	algún seguro de salud público	1	0	no consume alcohol	empleado	no consumo de tabaco	no consumo de drogas	Totalmente de acuerdo	no consumo de antidepresivos	no consumo bebidas azucaradas	0	1	no	tiene algún consumo de redes sociales	tiene algún consumo de TV	si aumentó consumo de TV	no aumento uso de redes sosciales	0
11827429382	29	De 50 a 80 m2	3	0	0	Un poco preocupado	He disminuido el consumo	2	1	no anxiety	no depression	buena salud autopercibida	no tiene enfermedad crónica	mujer	no COVID-19	no violencia o maltrato durante el confinamiento	percepción de vivienda moderada a muy adecuada	hace nueva actividad	educación universitaria o superior	algún seguro de salud público	0	0	tiene algún consumo de alcohol	empleado	tiene algún consumo de tabaco	no consumo de drogas	Totalmente de acuerdo	no consumo de antidepresivos	tiene algún consumo de bebidas azucaradas	1	0	no	tiene algún consumo de redes sociales	tiene algún consumo de TV	si aumentó consumo de TV	no aumento uso de redes sosciales	0
11827432865	22	De 100 a 120 m2	6	2	1	Moderadamente preocupado	He aumentado el consumo	13	10	moderate anxiety	moderate depression	buena salud autopercibida	no tiene enfermedad crónica	hombre	no COVID-19	si ha sufrido violencia o maltrato en el confinamiento	percepción de vivienda moderada a muy adecuada	hace nueva actividad	educación inferior a universitaria	usuario del MSP únicamente	1	1	tiene algún consumo de alcohol	trabajo no remunerado o estudiante	tiene algún consumo de tabaco	tiene algún consumo de drogas	Totalmente de acuerdo	no consumo de antidepresivos	tiene algún consumo de bebidas azucaradas	0	1	no	tiene algún consumo de redes sociales	tiene algún consumo de TV	no aumento TV	si aumentó consumo de redes sociales	1
11827439104		Más de 120 m2	1									mala salud autopercibida	presencia de enfermedad crónica		no COVID-19		percepción de vivienda poco o nada adecuada		educación universitaria o superior	algún seguro de salud público				trabajo no remunerado o estudiante										no veo TV			0
11827439924	59	Más de 120 m2	3	1	0	Bastante preocupado	He aumentado el consumo	1	5	mild anxiety	no depression	mala salud autopercibida	presencia de enfermedad crónica	mujer	no COVID-19	no violencia o maltrato durante el confinamiento	percepción de vivienda moderada a muy adecuada	hace nueva actividad	educación universitaria o superior	algún seguro de salud público	0	1	no consume alcohol	empleado	tiene algún consumo de tabaco	no consumo de drogas	Totalmente de acuerdo	no consumo de antidepresivos	tiene algún consumo de bebidas azucaradas	0	1	no	tiene algún consumo de redes sociales	tiene algún consumo de TV	si aumentó consumo de TV	si aumentó consumo de redes sociales	0
11827445175	77	Más de 120 m2	Más de 10	1	4	Un poco preocupado	He mantenido el mismo consumo	0	6	mild anxiety	no depression	buena salud autopercibida	presencia de enfermedad crónica	hombre	no COVID-19	no violencia o maltrato durante el confinamiento	percepción de vivienda moderada a muy adecuada	hace nueva actividad	educación universitaria o superior	algún seguro de salud público	0	1	tiene algún consumo de alcohol	trabajo no remunerado o estudiante		no consumo de drogas	Totalmente de acuerdo	no consumo de antidepresivos	no consumo bebidas azucaradas	0	0	no	tiene algún consumo de redes sociales	tiene algún consumo de TV	si aumentó consumo de TV	si aumentó consumo de redes sociales	0
11827447345	27	Más de 120 m2	4	0	1	Bastante preocupado	He disminuido el consumo	7	8	mild anxiety	mild depression	buena salud autopercibida	no tiene enfermedad crónica	hombre	no COVID-19	no violencia o maltrato durante el confinamiento	percepción de vivienda moderada a muy adecuada	no ha cambiado su rutina de actividad física	educación universitaria o superior	algún seguro de salud público	1	1	no consume alcohol	empleado	no consumo de tabaco	no consumo de drogas	Totalmente de acuerdo	no consumo de antidepresivos	tiene algún consumo de bebidas azucaradas	0	0	no	tiene algún consumo de redes sociales	tiene algún consumo de TV	si aumentó consumo de TV	si aumentó consumo de redes sociales	1
11827459444	27	De 100 a 120 m2	2	0	0	Bastante preocupado	He aumentado el consumo	12	11	moderate anxiety	moderate depression	mala salud autopercibida	presencia de enfermedad crónica	mujer	no COVID-19	no violencia o maltrato durante el confinamiento	percepción de vivienda moderada a muy adecuada	hace nueva actividad	educación universitaria o superior	seguro de salud privado	1	1	tiene algún consumo de alcohol		no consumo de tabaco	tiene algún consumo de drogas	Totalmente de acuerdo	no consumo de antidepresivos	no consumo bebidas azucaradas	0	1	no	tiene algún consumo de redes sociales	tiene algún consumo de TV	no aumento TV	no aumento uso de redes sosciales	0
11827469920																																		no veo TV			0
11827470737																																		no veo TV			0
11827490648	35	Más de 120 m2	2	0	0	Muy preocupado	He aumentado el consumo	14	11	moderate anxiety	moderate depression	buena salud autopercibida	no tiene enfermedad crónica	mujer	no COVID-19	no violencia o maltrato durante el confinamiento	percepción de vivienda moderada a muy adecuada	hace nueva actividad	educación universitaria o superior	seguro de salud privado	1	1	no consume alcohol	empleado	no consumo de tabaco	no consumo de drogas	Totalmente de acuerdo	no consumo de antidepresivos	no consumo bebidas azucaradas	0	1	no	tiene algún consumo de redes sociales	tiene algún consumo de TV	si aumentó consumo de TV	si aumentó consumo de redes sociales	0
11827490715	25	Menos de 50 m2	1			Moderadamente preocupado	He aumentado el consumo	1	8	mild anxiety	no depression	buena salud autopercibida	no tiene enfermedad crónica	hombre	no COVID-19		percepción de vivienda poco o nada adecuada	hace nueva actividad	educación universitaria o superior	algún seguro de salud público	0	1	tiene algún consumo de alcohol	empleado	no consumo de tabaco	no consumo de drogas	Totalmente en desacuerdo	no consumo de antidepresivos	tiene algún consumo de bebidas azucaradas	0	1	no	tiene algún consumo de redes sociales	tiene algún consumo de TV	no aumento TV	si aumentó consumo de redes sociales	0
11827491938	30	De 100 a 120 m2	2	0	0	Muy preocupado	He aumentado el consumo	15	7	mild anxiety	moderately severe depression	buena salud autopercibida		mujer	no COVID-19	no violencia o maltrato durante el confinamiento	percepción de vivienda moderada a muy adecuada	hace nueva actividad	educación universitaria o superior	seguro de salud privado	1	1	no consume alcohol	empleado	no consumo de tabaco	no consumo de drogas	Totalmente de acuerdo	no consumo de antidepresivos	tiene algún consumo de bebidas azucaradas	0	1	no	tiene algún consumo de redes sociales	tiene algún consumo de TV	si aumentó consumo de TV	si aumentó consumo de redes sociales	0
11827497941	34													hombre					educación universitaria o superior					empleado										no veo TV			0
11827509818	34	De 100 a 120 m2	5	3	3	Bastante preocupado	No consumo	16	14	moderate anxiety	moderately severe depression	buena salud autopercibida	no tiene enfermedad crónica	mujer	no COVID-19	no violencia o maltrato durante el confinamiento	percepción de vivienda moderada a muy adecuada	no ha cambiado su rutina de actividad física	educación universitaria o superior	algún seguro de salud público	1	1	no consume alcohol	empleado	no consumo de tabaco	no consumo de drogas	Totalmente en desacuerdo	no consumo de antidepresivos	tiene algún consumo de bebidas azucaradas	0	0	no	tiene algún consumo de redes sociales	tiene algún consumo de TV	si aumentó consumo de TV	si aumentó consumo de redes sociales	0
11827522028	32	De 100 a 120 m2	3	2	2	Muy preocupado	He mantenido el mismo consumo	9	15	severe anxiety	mild depression	buena salud autopercibida	no tiene enfermedad crónica	mujer	no COVID-19	no violencia o maltrato durante el confinamiento	percepción de vivienda moderada a muy adecuada	no ha cambiado su rutina de actividad física	educación universitaria o superior	algún seguro de salud público	1	1	no consume alcohol	empleado	no consumo de tabaco	no consumo de drogas	Totalmente de acuerdo	no consumo de antidepresivos	tiene algún consumo de bebidas azucaradas	0	0	no	tiene algún consumo de redes sociales	tiene algún consumo de TV	si aumentó consumo de TV	si aumentó consumo de redes sociales	0
11827523056	33	Más de 120 m2	8	4	4	Muy preocupado	No consumo	5	14	moderate anxiety	mild depression	buena salud autopercibida	no tiene enfermedad crónica	mujer	no COVID-19	no violencia o maltrato durante el confinamiento	percepción de vivienda moderada a muy adecuada	no ha cambiado su rutina de actividad física	educación universitaria o superior	algún seguro de salud público	1	1	no consume alcohol	empleado	no consumo de tabaco	no consumo de drogas	Totalmente de acuerdo	no consumo de antidepresivos	no consumo bebidas azucaradas	0	0	no	tiene algún consumo de redes sociales	tiene algún consumo de TV	no aumento TV	no aumento uso de redes sosciales	0
11827524890	30	De 100 a 120 m2	4	1	0	Moderadamente preocupado	He disminuido el consumo		9	mild anxiety		buena salud autopercibida		hombre	no COVID-19	no violencia o maltrato durante el confinamiento	percepción de vivienda moderada a muy adecuada	hace nueva actividad	educación universitaria o superior	usuario del MSP únicamente		0	tiene algún consumo de alcohol	trabajo por cuenta propia	tiene algún consumo de tabaco	no consumo de drogas	Ni de acuerdo, ni en desacuerdo	no consumo de antidepresivos	tiene algún consumo de bebidas azucaradas	0	0	no	tiene algún consumo de redes sociales	tiene algún consumo de TV	si aumentó consumo de TV	no aumento uso de redes sosciales	0
11827529957	34	De 50 a 80 m2	4	2	2	Moderadamente preocupado	He mantenido el mismo consumo	8	3	no anxiety	mild depression	mala salud autopercibida	presencia de enfermedad crónica	hombre	no COVID-19	no violencia o maltrato durante el confinamiento	percepción de vivienda moderada a muy adecuada	hace nueva actividad	educación universitaria o superior	algún seguro de salud público	1	0	no consume alcohol	empleado	no consumo de tabaco	no consumo de drogas	Totalmente de acuerdo	no consumo de antidepresivos	no consumo bebidas azucaradas	0	0	no	tiene algún consumo de redes sociales	tiene algún consumo de TV	no aumento TV	si aumentó consumo de redes sociales	1
11827539955	26	Menos de 50 m2	2	0	0		He disminuido el consumo	18	15	severe anxiety	moderately severe depression	buena salud autopercibida	presencia de enfermedad crónica	hombre	tiene o tuvo COVID-19	si ha sufrido violencia o maltrato en el confinamiento	percepción de vivienda moderada a muy adecuada	no ha cambiado su rutina de actividad física	educación inferior a universitaria	algún seguro de salud público	1	1	tiene algún consumo de alcohol	empleado	no consumo de tabaco	no consumo de drogas	Totalmente de acuerdo	no consumo de antidepresivos	tiene algún consumo de bebidas azucaradas	0	0	no	tiene algún consumo de redes sociales	tiene algún consumo de TV	no aumento TV	si aumentó consumo de redes sociales	1
11827540586	38	De 100 a 120 m2	1			Bastante preocupado	He aumentado el consumo	15	11	moderate anxiety	moderately severe depression	buena salud autopercibida	no tiene enfermedad crónica	mujer	no COVID-19		percepción de vivienda moderada a muy adecuada	hace nueva actividad	educación universitaria o superior	algún seguro de salud público	1	1	tiene algún consumo de alcohol	trabajo no remunerado o estudiante	no consumo de tabaco	no consumo de drogas	Totalmente de acuerdo	no consumo de antidepresivos	no consumo bebidas azucaradas	0	1	no	tiene algún consumo de redes sociales	tiene algún consumo de TV	si aumentó consumo de TV	si aumentó consumo de redes sociales	0
11827547636	19	Más de 120 m2	4	2	0	Moderadamente preocupado	He aumentado el consumo	1	6	mild anxiety	no depression	buena salud autopercibida	no tiene enfermedad crónica	hombre	no COVID-19	no violencia o maltrato durante el confinamiento	percepción de vivienda moderada a muy adecuada	hace nueva actividad	educación universitaria o superior	seguro de salud privado	0	1	tiene algún consumo de alcohol	trabajo no remunerado o estudiante	no consumo de tabaco	no consumo de drogas	Totalmente de acuerdo	no consumo de antidepresivos	tiene algún consumo de bebidas azucaradas	0	1	no	tiene algún consumo de redes sociales	tiene algún consumo de TV	si aumentó consumo de TV	si aumentó consumo de redes sociales	0
11827558060	28	De 100 a 120 m2	4	2	0	Moderadamente preocupado	He aumentado el consumo	1	9	mild anxiety	no depression	buena salud autopercibida	no tiene enfermedad crónica	mujer	no COVID-19	no violencia o maltrato durante el confinamiento	percepción de vivienda moderada a muy adecuada	hace nueva actividad	educación universitaria o superior	seguro de salud privado	0	1	no consume alcohol	empleado	no consumo de tabaco	no consumo de drogas	Totalmente de acuerdo	no consumo de antidepresivos	no consumo bebidas azucaradas	0	1	no	tiene algún consumo de redes sociales	tiene algún consumo de TV	si aumentó consumo de TV	si aumentó consumo de redes sociales	0
11827560475	60	De 100 a 120 m2	3	0	0	Moderadamente preocupado	He disminuido el consumo	4	6	mild anxiety	no depression	buena salud autopercibida	no tiene enfermedad crónica	hombre	no COVID-19	no violencia o maltrato durante el confinamiento	percepción de vivienda moderada a muy adecuada	no ha cambiado su rutina de actividad física	educación universitaria o superior	algún seguro de salud público	0	1	no consume alcohol	trabajo por cuenta propia	no consumo de tabaco	no consumo de drogas	Totalmente de acuerdo	no consumo de antidepresivos	tiene algún consumo de bebidas azucaradas	0	0	no	tiene algún consumo de redes sociales	tiene algún consumo de TV	si aumentó consumo de TV	no aumento uso de redes sosciales	0
11827562717	38	De 100 a 120 m2	3	1	0	Moderadamente preocupado	He disminuido el consumo	2	10	moderate anxiety	no depression	buena salud autopercibida	no tiene enfermedad crónica	hombre	no COVID-19	no violencia o maltrato durante el confinamiento	percepción de vivienda moderada a muy adecuada	hace nueva actividad	educación universitaria o superior	algún seguro de salud público	0	1	tiene algún consumo de alcohol	empleado	tiene algún consumo de tabaco	no consumo de drogas	Totalmente de acuerdo	tiene algún consumo de antidepresivos	no consumo bebidas azucaradas	0	0	no	tiene algún consumo de redes sociales	tiene algún consumo de TV	no aumento TV	no aumento uso de redes sosciales	0
11827571196	41	De 50 a 80 m2	4	0	2	Bastante preocupado	He mantenido el mismo consumo	9	5	mild anxiety	mild depression	buena salud autopercibida	no tiene enfermedad crónica	mujer	no COVID-19	no violencia o maltrato durante el confinamiento	percepción de vivienda moderada a muy adecuada	hace nueva actividad	educación universitaria o superior	algún seguro de salud público	1	1	tiene algún consumo de alcohol	empleado	no consumo de tabaco	no consumo de drogas	Totalmente de acuerdo	tiene algún consumo de antidepresivos	tiene algún consumo de bebidas azucaradas	0	0	no	tiene algún consumo de redes sociales	tiene algún consumo de TV	si aumentó consumo de TV	si aumentó consumo de redes sociales	0
11827571794	52	Menos de 50 m2	4	2	0									hombre			percepción de vivienda moderada a muy adecuada		educación inferior a universitaria	algún seguro de salud público				trabajo por cuenta propia										no veo TV			0
11827574917	46	De 100 a 120 m2	4	2	0									hombre			percepción de vivienda moderada a muy adecuada		educación universitaria o superior	algún seguro de salud público				empleado										no veo TV			0
11827576001	59	De 80 a 100 m2	1			Un poco preocupado	He disminuido el consumo	0	0	no anxiety	no depression	buena salud autopercibida	presencia de enfermedad crónica	mujer	no COVID-19		percepción de vivienda moderada a muy adecuada	no ha cambiado su rutina de actividad física	educación universitaria o superior	algún seguro de salud público	0	0		empleado			Totalmente de acuerdo		tiene algún consumo de bebidas azucaradas		0	no	tiene algún consumo de redes sociales	tiene algún consumo de TV	si aumentó consumo de TV	si aumentó consumo de redes sociales	0
11827585119	51	De 100 a 120 m2	3	1	0	Un poco preocupado	He mantenido el mismo consumo	0	0	no anxiety	no depression	buena salud autopercibida	no tiene enfermedad crónica	hombre	no COVID-19	no violencia o maltrato durante el confinamiento	percepción de vivienda moderada a muy adecuada	hace nueva actividad	educación universitaria o superior	algún seguro de salud público	0	0	no consume alcohol	empleado	no consumo de tabaco	no consumo de drogas	Totalmente de acuerdo	no consumo de antidepresivos	no consumo bebidas azucaradas	0	0	no	tiene algún consumo de redes sociales	tiene algún consumo de TV	no aumento TV	no aumento uso de redes sosciales	0
11827590632	41	De 50 a 80 m2	2	2	0	Moderadamente preocupado	No consumo	8	7	mild anxiety	mild depression	buena salud autopercibida	presencia de enfermedad crónica	mujer	no COVID-19	no violencia o maltrato durante el confinamiento	percepción de vivienda moderada a muy adecuada	no ha cambiado su rutina de actividad física	educación universitaria o superior	algún seguro de salud público	1	1	no consume alcohol	trabajo por cuenta propia	no consumo de tabaco	no consumo de drogas	Totalmente de acuerdo	no consumo de antidepresivos	no consumo bebidas azucaradas	0	0	no	tiene algún consumo de redes sociales	tiene algún consumo de TV	si aumentó consumo de TV	no aumento uso de redes sosciales	0
11827604864	19													hombre																				no veo TV			0
11827614213	39	De 80 a 100 m2	2	2	1	Muy preocupado	He disminuido el consumo	12	14	moderate anxiety	moderate depression	mala salud autopercibida	presencia de enfermedad crónica	mujer	no COVID-19	no violencia o maltrato durante el confinamiento	percepción de vivienda poco o nada adecuada	no ha cambiado su rutina de actividad física	educación universitaria o superior	algún seguro de salud público	1	1	no consume alcohol	empleado	no consumo de tabaco	no consumo de drogas	Totalmente de acuerdo	no consumo de antidepresivos	tiene algún consumo de bebidas azucaradas	0	0	no	tiene algún consumo de redes sociales	tiene algún consumo de TV	si aumentó consumo de TV	no aumento uso de redes sosciales	0
11827621147	56	Más de 120 m2	2	0	0	Un poco preocupado	He mantenido el mismo consumo	5	7	mild anxiety	mild depression	buena salud autopercibida	presencia de enfermedad crónica	mujer	no COVID-19	no violencia o maltrato durante el confinamiento	percepción de vivienda moderada a muy adecuada	no ha cambiado su rutina de actividad física	educación universitaria o superior	algún seguro de salud público	1	1	no consume alcohol	empleado	no consumo de tabaco	no consumo de drogas	Totalmente de acuerdo	no consumo de antidepresivos	tiene algún consumo de bebidas azucaradas	0	0	no	tiene algún consumo de redes sociales	tiene algún consumo de TV	si aumentó consumo de TV	si aumentó consumo de redes sociales	0
11827623361	33	De 80 a 100 m2	6	2	1	Bastante preocupado	No consumo	16	14	moderate anxiety	moderately severe depression	mala salud autopercibida	no tiene enfermedad crónica	mujer	tiene o tuvo COVID-19	si ha sufrido violencia o maltrato en el confinamiento	percepción de vivienda moderada a muy adecuada	no ha cambiado su rutina de actividad física	educación universitaria o superior	algún seguro de salud público	1	1	tiene algún consumo de alcohol	empleado	tiene algún consumo de tabaco	no consumo de drogas	Totalmente de acuerdo	no consumo de antidepresivos	tiene algún consumo de bebidas azucaradas	0	0	no	tiene algún consumo de redes sociales	tiene algún consumo de TV	si aumentó consumo de TV	si aumentó consumo de redes sociales	0
11827628455	38	Más de 120 m2	4	1	2	Muy preocupado	He aumentado el consumo	6	5	mild anxiety	mild depression	mala salud autopercibida	presencia de enfermedad crónica	mujer	no COVID-19	si ha sufrido violencia o maltrato en el confinamiento	percepción de vivienda moderada a muy adecuada	hace nueva actividad	educación universitaria o superior	algún seguro de salud público	1	1	no consume alcohol	empleado	no consumo de tabaco	no consumo de drogas	Totalmente de acuerdo	no consumo de antidepresivos	tiene algún consumo de bebidas azucaradas	0	1	si	tiene algún consumo de redes sociales	tiene algún consumo de TV	no aumento TV	si aumentó consumo de redes sociales	0
11827631014	24	De 50 a 80 m2	2	0	0	Muy preocupado	He disminuido el consumo	8	6	mild anxiety	mild depression	buena salud autopercibida	no tiene enfermedad crónica	mujer	no COVID-19	no violencia o maltrato durante el confinamiento	percepción de vivienda poco o nada adecuada	no ha cambiado su rutina de actividad física	educación universitaria o superior	algún seguro de salud público	1	1	no consume alcohol		no consumo de tabaco	no consumo de drogas	Totalmente de acuerdo	no consumo de antidepresivos	tiene algún consumo de bebidas azucaradas	0	0	no	tiene algún consumo de redes sociales	tiene algún consumo de TV	si aumentó consumo de TV	si aumentó consumo de redes sociales	0
11827635658	33	De 100 a 120 m2	3	0	0	Bastante preocupado	He disminuido el consumo	9	4	no anxiety	mild depression	buena salud autopercibida	no tiene enfermedad crónica	hombre	no COVID-19	no violencia o maltrato durante el confinamiento	percepción de vivienda moderada a muy adecuada	no ha cambiado su rutina de actividad física	educación universitaria o superior	seguro de salud privado	1	0	no consume alcohol		tiene algún consumo de tabaco	no consumo de drogas	Totalmente de acuerdo	no consumo de antidepresivos	no consumo bebidas azucaradas	0	0	no	tiene algún consumo de redes sociales	tiene algún consumo de TV	si aumentó consumo de TV	si aumentó consumo de redes sociales	1
11827639499	65	Más de 120 m2	2	1	0	Bastante preocupado	He aumentado el consumo	7	16	severe anxiety	mild depression	buena salud autopercibida	presencia de enfermedad crónica	mujer	no COVID-19	no violencia o maltrato durante el confinamiento	percepción de vivienda moderada a muy adecuada	hace nueva actividad	educación inferior a universitaria	algún seguro de salud público	1	1	no consume alcohol	trabajo no remunerado o estudiante	no consumo de tabaco	no consumo de drogas	Totalmente de acuerdo	no consumo de antidepresivos	tiene algún consumo de bebidas azucaradas	0	1	no	tiene algún consumo de redes sociales	tiene algún consumo de TV	si aumentó consumo de TV	si aumentó consumo de redes sociales	0
11827645542	66	Más de 120 m2	2	0	0	Muy preocupado	He aumentado el consumo	5	7	mild anxiety	mild depression	buena salud autopercibida	no tiene enfermedad crónica	mujer	no COVID-19	no violencia o maltrato durante el confinamiento	percepción de vivienda moderada a muy adecuada	hace nueva actividad	educación universitaria o superior	algún seguro de salud público	1	1	tiene algún consumo de alcohol	empleado	tiene algún consumo de tabaco	no consumo de drogas	Totalmente de acuerdo	tiene algún consumo de antidepresivos	tiene algún consumo de bebidas azucaradas	0	1	no	tiene algún consumo de redes sociales	tiene algún consumo de TV	si aumentó consumo de TV	si aumentó consumo de redes sociales	0
11827646487	38	De 100 a 120 m2	4	2	2	Bastante preocupado	He aumentado el consumo	4	0	no anxiety	no depression	buena salud autopercibida	no tiene enfermedad crónica	mujer	no COVID-19	si ha sufrido violencia o maltrato en el confinamiento	percepción de vivienda moderada a muy adecuada	hace nueva actividad	educación universitaria o superior	seguro de salud privado	0	0		empleado			Totalmente en desacuerdo				1	no	tiene algún consumo de redes sociales	tiene algún consumo de TV	si aumentó consumo de TV	si aumentó consumo de redes sociales	0
11827654033																																		no veo TV			0
11827654219	26	De 50 a 80 m2	9	1	2							mala salud autopercibida		hombre	no COVID-19	no violencia o maltrato durante el confinamiento	percepción de vivienda moderada a muy adecuada		educación universitaria o superior	algún seguro de salud público				empleado										no veo TV			0
11827657130	27	Más de 120 m2	6	0	1	Moderadamente preocupado	He aumentado el consumo	6	7	mild anxiety	mild depression	buena salud autopercibida	no tiene enfermedad crónica	hombre	no COVID-19	no violencia o maltrato durante el confinamiento	percepción de vivienda moderada a muy adecuada	hace nueva actividad	educación universitaria o superior	usuario del MSP únicamente	1	1	tiene algún consumo de alcohol	empleado	tiene algún consumo de tabaco	no consumo de drogas	Un poco de acuerdo	no consumo de antidepresivos	tiene algún consumo de bebidas azucaradas	0	1	no	tiene algún consumo de redes sociales	tiene algún consumo de TV	si aumentó consumo de TV	no aumento uso de redes sosciales	1
11827660998	53	Más de 120 m2	4	2	1	Un poco preocupado	He mantenido el mismo consumo	0	2	no anxiety	no depression	buena salud autopercibida	presencia de enfermedad crónica	hombre	no COVID-19	no violencia o maltrato durante el confinamiento	percepción de vivienda moderada a muy adecuada	no ha cambiado su rutina de actividad física	educación universitaria o superior	seguro de salud privado	0	0	tiene algún consumo de alcohol	empleado	no consumo de tabaco	no consumo de drogas	Totalmente en desacuerdo	no consumo de antidepresivos	no consumo bebidas azucaradas	0	0	no	tiene algún consumo de redes sociales	tiene algún consumo de TV	no aumento TV	no aumento uso de redes sosciales	0
11827661854	41	De 100 a 120 m2	6	2	2	Bastante preocupado	He disminuido el consumo	12	18	severe anxiety	moderate depression	buena salud autopercibida	no tiene enfermedad crónica	hombre	no COVID-19	no violencia o maltrato durante el confinamiento	percepción de vivienda moderada a muy adecuada	no ha cambiado su rutina de actividad física	educación universitaria o superior	algún seguro de salud público	1	1	tiene algún consumo de alcohol	empleado	no consumo de tabaco	no consumo de drogas	Totalmente de acuerdo	no consumo de antidepresivos	tiene algún consumo de bebidas azucaradas	0	0	no	tiene algún consumo de redes sociales	tiene algún consumo de TV	si aumentó consumo de TV	si aumentó consumo de redes sociales	1
11827664550	38													hombre					educación universitaria o superior	algún seguro de salud público				empleado										no veo TV			0
11827667169	42	De 100 a 120 m2	7	2	3	Bastante preocupado	He aumentado el consumo	1	2	no anxiety	no depression	buena salud autopercibida	no tiene enfermedad crónica	hombre	no COVID-19	no violencia o maltrato durante el confinamiento	percepción de vivienda poco o nada adecuada	no ha cambiado su rutina de actividad física	educación inferior a universitaria	algún seguro de salud público	0	0	no consume alcohol	empleado	no consumo de tabaco	no consumo de drogas	Totalmente de acuerdo	no consumo de antidepresivos	no consumo bebidas azucaradas	0	1	no	tiene algún consumo de redes sociales	tiene algún consumo de TV	no aumento TV	no aumento uso de redes sosciales	0
11827669682	38	De 50 a 80 m2	6	3	1							buena salud autopercibida	presencia de enfermedad crónica	mujer	no COVID-19	no violencia o maltrato durante el confinamiento	percepción de vivienda moderada a muy adecuada		educación universitaria o superior	algún seguro de salud público				empleado										no veo TV			0
11827672115	49	Más de 120 m2	4	0	1	Moderadamente preocupado	He mantenido el mismo consumo	14	15	severe anxiety	moderate depression	buena salud autopercibida	no tiene enfermedad crónica	hombre	no COVID-19	no violencia o maltrato durante el confinamiento	percepción de vivienda moderada a muy adecuada	hace nueva actividad	educación universitaria o superior	algún seguro de salud público	1	1	no consume alcohol	empleado	no consumo de tabaco	no consumo de drogas	Totalmente de acuerdo	no consumo de antidepresivos	no consumo bebidas azucaradas	0	0	no	tiene algún consumo de redes sociales	no veo TV	no aumento TV	si aumentó consumo de redes sociales	1
11827672496																																		no veo TV			0
11827674864	37	Más de 120 m2	4	1	1	Bastante preocupado	He disminuido el consumo	22	18	severe anxiety	severe depression	mala salud autopercibida	presencia de enfermedad crónica	hombre	no COVID-19	no violencia o maltrato durante el confinamiento	percepción de vivienda moderada a muy adecuada	no ha cambiado su rutina de actividad física	educación inferior a universitaria		1	1	tiene algún consumo de alcohol	empleado	no consumo de tabaco	no consumo de drogas	Totalmente de acuerdo	no consumo de antidepresivos	tiene algún consumo de bebidas azucaradas	0	0	no	tiene algún consumo de redes sociales	tiene algún consumo de TV	no aumento TV	si aumentó consumo de redes sociales	1
11827678639	33	De 80 a 100 m2	4	0	0	Moderadamente preocupado	He disminuido el consumo	9	9	mild anxiety	mild depression	buena salud autopercibida	presencia de enfermedad crónica	hombre	no COVID-19	no violencia o maltrato durante el confinamiento	percepción de vivienda moderada a muy adecuada	no ha cambiado su rutina de actividad física	educación inferior a universitaria	seguro de salud privado	1	1	tiene algún consumo de alcohol	empleado	no consumo de tabaco	no consumo de drogas	Totalmente de acuerdo	no consumo de antidepresivos	no consumo bebidas azucaradas	0	0	no	tiene algún consumo de redes sociales	tiene algún consumo de TV	si aumentó consumo de TV	si aumentó consumo de redes sociales	1
11827682719	21	De 50 a 80 m2	5	0	1	Bastante preocupado	He disminuido el consumo	23	21	severe anxiety	severe depression	mala salud autopercibida	presencia de enfermedad crónica	mujer	no COVID-19	no violencia o maltrato durante el confinamiento	percepción de vivienda moderada a muy adecuada	hace nueva actividad	educación universitaria o superior	usuario del MSP únicamente	1	1	tiene algún consumo de alcohol	trabajo no remunerado o estudiante	tiene algún consumo de tabaco	no consumo de drogas	Totalmente de acuerdo	no consumo de antidepresivos	tiene algún consumo de bebidas azucaradas	0	0	si	tiene algún consumo de redes sociales	tiene algún consumo de TV	si aumentó consumo de TV	si aumentó consumo de redes sociales	0
11827682967	43	De 80 a 100 m2	2	0	0	Moderadamente preocupado	He mantenido el mismo consumo	1	4	no anxiety	no depression	buena salud autopercibida	no tiene enfermedad crónica	hombre	no COVID-19	no violencia o maltrato durante el confinamiento	percepción de vivienda moderada a muy adecuada	hace nueva actividad	educación universitaria o superior	algún seguro de salud público	0	0	tiene algún consumo de alcohol	trabajo por cuenta propia	no consumo de tabaco	no consumo de drogas	Totalmente de acuerdo	no consumo de antidepresivos	no consumo bebidas azucaradas	0	0	no	tiene algún consumo de redes sociales	tiene algún consumo de TV	no aumento TV	no aumento uso de redes sosciales	0
11827684987	37													hombre																				no veo TV			0
11827687769	21	Menos de 50 m2	3	0	0	Bastante preocupado	He aumentado el consumo	15	13	moderate anxiety	moderately severe depression	buena salud autopercibida	no tiene enfermedad crónica	mujer	no COVID-19	no violencia o maltrato durante el confinamiento	percepción de vivienda moderada a muy adecuada	hace nueva actividad	educación inferior a universitaria	usuario del MSP únicamente	1	1	tiene algún consumo de alcohol		tiene algún consumo de tabaco	no consumo de drogas	Totalmente de acuerdo	tiene algún consumo de antidepresivos	tiene algún consumo de bebidas azucaradas	0	1	no	tiene algún consumo de redes sociales	tiene algún consumo de TV	si aumentó consumo de TV	no aumento uso de redes sosciales	0
11827689676	19	Más de 120 m2	9	0	4							buena salud autopercibida	no tiene enfermedad crónica	mujer	no COVID-19	no violencia o maltrato durante el confinamiento	percepción de vivienda moderada a muy adecuada		educación universitaria o superior	algún seguro de salud público				trabajo no remunerado o estudiante										no veo TV			0
11827694514	23	De 50 a 80 m2	5	2	1	Bastante preocupado	He disminuido el consumo	8	12	moderate anxiety	mild depression	buena salud autopercibida		mujer	no COVID-19	no violencia o maltrato durante el confinamiento	percepción de vivienda moderada a muy adecuada	hace nueva actividad	educación universitaria o superior	usuario del MSP únicamente	1	1	no consume alcohol	trabajo no remunerado o estudiante	no consumo de tabaco	no consumo de drogas	Ni de acuerdo, ni en desacuerdo	no consumo de antidepresivos	tiene algún consumo de bebidas azucaradas	0	0	no	tiene algún consumo de redes sociales	tiene algún consumo de TV	no aumento TV	si aumentó consumo de redes sociales	0
11827704538																																		no veo TV			0
11827711172	30	Más de 120 m2	2	0	0	Un poco preocupado	He disminuido el consumo	9	10	moderate anxiety	mild depression	buena salud autopercibida	no tiene enfermedad crónica	mujer	no COVID-19	si ha sufrido violencia o maltrato en el confinamiento	percepción de vivienda moderada a muy adecuada	hace nueva actividad	educación universitaria o superior	seguro de salud privado	1	1	no consume alcohol	empleado	no consumo de tabaco	no consumo de drogas	Totalmente de acuerdo	no consumo de antidepresivos	tiene algún consumo de bebidas azucaradas	0	0	no	tiene algún consumo de redes sociales	tiene algún consumo de TV	no aumento TV	si aumentó consumo de redes sociales	0
11827711944	49	De 80 a 100 m2	3	1	0									hombre			percepción de vivienda moderada a muy adecuada		educación universitaria o superior	algún seguro de salud público				empleado										no veo TV			0
11827712281	38	De 100 a 120 m2	3	2	0	Bastante preocupado	He disminuido el consumo	5	9	mild anxiety	mild depression	buena salud autopercibida	no tiene enfermedad crónica	mujer	no COVID-19	no violencia o maltrato durante el confinamiento	percepción de vivienda moderada a muy adecuada	no ha cambiado su rutina de actividad física	educación universitaria o superior	seguro de salud privado	1	1	no consume alcohol	empleado	no consumo de tabaco	no consumo de drogas	Totalmente de acuerdo	no consumo de antidepresivos	tiene algún consumo de bebidas azucaradas	0	0	no	tiene algún consumo de redes sociales	tiene algún consumo de TV	no aumento TV	si aumentó consumo de redes sociales	0
11827718481	31	De 100 a 120 m2	5	2	2	Muy preocupado	He disminuido el consumo	12	13	moderate anxiety	moderate depression	buena salud autopercibida	no tiene enfermedad crónica	hombre	no COVID-19	no violencia o maltrato durante el confinamiento	percepción de vivienda moderada a muy adecuada	no ha cambiado su rutina de actividad física	educación universitaria o superior	algún seguro de salud público	1	1	no consume alcohol	empleado	no consumo de tabaco	no consumo de drogas	Totalmente de acuerdo	no consumo de antidepresivos	tiene algún consumo de bebidas azucaradas	0	0	no	tiene algún consumo de redes sociales	tiene algún consumo de TV	no aumento TV	si aumentó consumo de redes sociales	1
11827727580	25	De 80 a 100 m2	4	0	1	Bastante preocupado	He disminuido el consumo	4	4	no anxiety	no depression	buena salud autopercibida	presencia de enfermedad crónica	hombre	no COVID-19	no violencia o maltrato durante el confinamiento	percepción de vivienda moderada a muy adecuada	hace nueva actividad	educación universitaria o superior	algún seguro de salud público	0	0	no consume alcohol	empleado	no consumo de tabaco	no consumo de drogas	Totalmente de acuerdo	no consumo de antidepresivos	tiene algún consumo de bebidas azucaradas	0	0	no	tiene algún consumo de redes sociales	tiene algún consumo de TV	no aumento TV	si aumentó consumo de redes sociales	0
11827729113	40													hombre																				no veo TV			0
11827730475	39	De 50 a 80 m2	2	0	0	Muy preocupado	He mantenido el mismo consumo	15	14	moderate anxiety	moderately severe depression	mala salud autopercibida	presencia de enfermedad crónica	mujer	no COVID-19	no violencia o maltrato durante el confinamiento	percepción de vivienda moderada a muy adecuada	hace nueva actividad	educación universitaria o superior	algún seguro de salud público	1	1	no consume alcohol	empleado	no consumo de tabaco	no consumo de drogas	Totalmente de acuerdo	tiene algún consumo de antidepresivos	tiene algún consumo de bebidas azucaradas	0	0	no	tiene algún consumo de redes sociales	tiene algún consumo de TV	si aumentó consumo de TV	si aumentó consumo de redes sociales	0
11827733023	22	Más de 120 m2	4	1	0	Muy preocupado	He aumentado el consumo	25	20	severe anxiety	severe depression	buena salud autopercibida	presencia de enfermedad crónica	mujer	no COVID-19	si ha sufrido violencia o maltrato en el confinamiento	percepción de vivienda moderada a muy adecuada	hace nueva actividad	educación universitaria o superior	seguro de salud privado	1	1	tiene algún consumo de alcohol	trabajo no remunerado o estudiante	no consumo de tabaco	no consumo de drogas	Totalmente de acuerdo	no consumo de antidepresivos	tiene algún consumo de bebidas azucaradas	0	1	si	tiene algún consumo de redes sociales	tiene algún consumo de TV	si aumentó consumo de TV	si aumentó consumo de redes sociales	0
11827733190	38	De 100 a 120 m2	8	4	1	Bastante preocupado	He disminuido el consumo	14	18	severe anxiety	moderate depression	mala salud autopercibida	presencia de enfermedad crónica	mujer	no COVID-19	no violencia o maltrato durante el confinamiento	percepción de vivienda moderada a muy adecuada	hace nueva actividad	educación universitaria o superior	algún seguro de salud público	1	1	no consume alcohol	empleado	no consumo de tabaco	no consumo de drogas	Totalmente de acuerdo	no consumo de antidepresivos	tiene algún consumo de bebidas azucaradas	0	0	no	tiene algún consumo de redes sociales	tiene algún consumo de TV	no aumento TV	si aumentó consumo de redes sociales	0
11827736877	53	De 100 a 120 m2	4	0	1	Moderadamente preocupado	He disminuido el consumo	12	10	moderate anxiety	moderate depression	buena salud autopercibida		mujer	no COVID-19	no violencia o maltrato durante el confinamiento	percepción de vivienda moderada a muy adecuada	no ha cambiado su rutina de actividad física	educación universitaria o superior	algún seguro de salud público	1	1	tiene algún consumo de alcohol	empleado	no consumo de tabaco	no consumo de drogas	Un poco de acuerdo	no consumo de antidepresivos	tiene algún consumo de bebidas azucaradas	1	0	no	tiene algún consumo de redes sociales	tiene algún consumo de TV	no aumento TV	si aumentó consumo de redes sociales	0
11827744258	57	De 50 a 80 m2	4	0	0	Muy preocupado	He disminuido el consumo	5	13	moderate anxiety	mild depression	buena salud autopercibida		hombre	no COVID-19	no violencia o maltrato durante el confinamiento	percepción de vivienda moderada a muy adecuada	no ha cambiado su rutina de actividad física	educación inferior a universitaria		1	1	no consume alcohol		no consumo de tabaco	no consumo de drogas	Totalmente de acuerdo	no consumo de antidepresivos	no consumo bebidas azucaradas	0	0	no	tiene algún consumo de redes sociales	tiene algún consumo de TV	no aumento TV	no aumento uso de redes sosciales	1
11827744675	54	Menos de 50 m2	1			Bastante preocupado	He disminuido el consumo	5	7	mild anxiety	mild depression	buena salud autopercibida		mujer	no COVID-19		percepción de vivienda moderada a muy adecuada	no ha cambiado su rutina de actividad física	educación inferior a universitaria	algún seguro de salud público	1	1	no consume alcohol	empleado	no consumo de tabaco	no consumo de drogas		no consumo de antidepresivos	tiene algún consumo de bebidas azucaradas	0	0	no	tiene algún consumo de redes sociales	tiene algún consumo de TV	no aumento TV	no aumento uso de redes sosciales	0
11827748950	33	De 100 a 120 m2	4	1	0	Moderadamente preocupado	He aumentado el consumo	4	6	mild anxiety	no depression	buena salud autopercibida	no tiene enfermedad crónica	hombre	no COVID-19	no violencia o maltrato durante el confinamiento	percepción de vivienda moderada a muy adecuada	hace nueva actividad	educación universitaria o superior	usuario del MSP únicamente	0	1	no consume alcohol	trabajo por cuenta propia	tiene algún consumo de tabaco	tiene algún consumo de drogas	Un poco de acuerdo	no consumo de antidepresivos	tiene algún consumo de bebidas azucaradas	0	1	no	tiene algún consumo de redes sociales	tiene algún consumo de TV	no aumento TV	no aumento uso de redes sosciales	0
11827751098	31	Más de 120 m2	4	1	2	Moderadamente preocupado	He mantenido el mismo consumo	0	9	mild anxiety	no depression	buena salud autopercibida	no tiene enfermedad crónica	mujer	no COVID-19	no violencia o maltrato durante el confinamiento	percepción de vivienda moderada a muy adecuada	no ha cambiado su rutina de actividad física	educación universitaria o superior	usuario del MSP únicamente	0	1	no consume alcohol	trabajo no remunerado o estudiante	no consumo de tabaco	no consumo de drogas	Totalmente de acuerdo	no consumo de antidepresivos	tiene algún consumo de bebidas azucaradas	0	0	no	tiene algún consumo de redes sociales	tiene algún consumo de TV	si aumentó consumo de TV	si aumentó consumo de redes sociales	0
11827754970																																		no veo TV			0
11827771759	36	De 50 a 80 m2	3	1	0	Moderadamente preocupado	He aumentado el consumo	8	17	severe anxiety	mild depression	buena salud autopercibida	no tiene enfermedad crónica	hombre	no COVID-19	no violencia o maltrato durante el confinamiento	percepción de vivienda moderada a muy adecuada	hace nueva actividad	educación universitaria o superior	algún seguro de salud público	1	1	tiene algún consumo de alcohol	empleado	tiene algún consumo de tabaco	no consumo de drogas	Totalmente de acuerdo	no consumo de antidepresivos	no consumo bebidas azucaradas	0	1	no	tiene algún consumo de redes sociales	tiene algún consumo de TV	si aumentó consumo de TV	si aumentó consumo de redes sociales	1
11827773318	23	De 50 a 80 m2	3	1	0	Muy preocupado	He aumentado el consumo	18	15	severe anxiety	moderately severe depression	buena salud autopercibida	no tiene enfermedad crónica	mujer	no COVID-19	no violencia o maltrato durante el confinamiento	percepción de vivienda poco o nada adecuada	hace nueva actividad	educación universitaria o superior	usuario del MSP únicamente	1	1	tiene algún consumo de alcohol	trabajo no remunerado o estudiante	tiene algún consumo de tabaco	no consumo de drogas	Totalmente de acuerdo	no consumo de antidepresivos	no consumo bebidas azucaradas	0	1	si	tiene algún consumo de redes sociales	tiene algún consumo de TV	si aumentó consumo de TV	si aumentó consumo de redes sociales	0
11827778763	40	Más de 120 m2	3	0	1	Moderadamente preocupado	He disminuido el consumo	3	5	mild anxiety	no depression	buena salud autopercibida	no tiene enfermedad crónica	hombre	no COVID-19	no violencia o maltrato durante el confinamiento	percepción de vivienda moderada a muy adecuada	no ha cambiado su rutina de actividad física	educación universitaria o superior	seguro de salud privado	0	1	tiene algún consumo de alcohol	trabajo por cuenta propia	no consumo de tabaco	no consumo de drogas	Totalmente de acuerdo	no consumo de antidepresivos	tiene algún consumo de bebidas azucaradas	0	0	no	tiene algún consumo de redes sociales	tiene algún consumo de TV	si aumentó consumo de TV	si aumentó consumo de redes sociales	0
11827781018	28													hombre					educación universitaria o superior	algún seguro de salud público				empleado										no veo TV			0
11827782129	60	Más de 120 m2	1			Muy preocupado	He aumentado el consumo	17	16	severe anxiety	moderately severe depression	buena salud autopercibida	presencia de enfermedad crónica	mujer	no COVID-19		percepción de vivienda moderada a muy adecuada	hace nueva actividad	educación universitaria o superior	algún seguro de salud público	1	1	no consume alcohol	empleado	no consumo de tabaco	no consumo de drogas	Totalmente de acuerdo	no consumo de antidepresivos	tiene algún consumo de bebidas azucaradas	0	1	no	tiene algún consumo de redes sociales	tiene algún consumo de TV	si aumentó consumo de TV	si aumentó consumo de redes sociales	0
11827782511	31	Más de 120 m2	4	0	0	Bastante preocupado	He aumentado el consumo	6	2	no anxiety	mild depression	buena salud autopercibida	no tiene enfermedad crónica	mujer	no COVID-19	no violencia o maltrato durante el confinamiento	percepción de vivienda moderada a muy adecuada	hace nueva actividad	educación universitaria o superior	seguro de salud privado	1	0	tiene algún consumo de alcohol	empleado	no consumo de tabaco	no consumo de drogas	Totalmente de acuerdo	no consumo de antidepresivos	tiene algún consumo de bebidas azucaradas	0	1	no	tiene algún consumo de redes sociales	tiene algún consumo de TV	si aumentó consumo de TV	si aumentó consumo de redes sociales	0
11827789443	47													hombre																				no veo TV			0
11827789468	41	Más de 120 m2	7	4	2	Muy preocupado	He disminuido el consumo	9	15	severe anxiety	mild depression	buena salud autopercibida	no tiene enfermedad crónica	mujer	no COVID-19	no violencia o maltrato durante el confinamiento	percepción de vivienda moderada a muy adecuada	no ha cambiado su rutina de actividad física	educación universitaria o superior	seguro de salud privado	1	1	no consume alcohol	empleado	no consumo de tabaco	no consumo de drogas	Totalmente de acuerdo	no consumo de antidepresivos	tiene algún consumo de bebidas azucaradas	0	0	no	tiene algún consumo de redes sociales	tiene algún consumo de TV	si aumentó consumo de TV	no aumento uso de redes sosciales	0
11827802211	39	De 80 a 100 m2	4	2	0	Muy preocupado	He aumentado el consumo	11	12	moderate anxiety	moderate depression	buena salud autopercibida	no tiene enfermedad crónica	hombre	no COVID-19	no violencia o maltrato durante el confinamiento	percepción de vivienda moderada a muy adecuada	hace nueva actividad	educación universitaria o superior	algún seguro de salud público	1	1	tiene algún consumo de alcohol	trabajo por cuenta propia	no consumo de tabaco	no consumo de drogas	Totalmente de acuerdo	no consumo de antidepresivos	no consumo bebidas azucaradas	0	1	no	tiene algún consumo de redes sociales	tiene algún consumo de TV	no aumento TV	si aumentó consumo de redes sociales	1
11827816458	19	De 80 a 100 m2	5	0	2	Moderadamente preocupado	He disminuido el consumo	10	7	mild anxiety	moderate depression	buena salud autopercibida	no tiene enfermedad crónica	mujer	no COVID-19	no violencia o maltrato durante el confinamiento	percepción de vivienda moderada a muy adecuada	no ha cambiado su rutina de actividad física	educación inferior a universitaria	usuario del MSP únicamente	1	1	tiene algún consumo de alcohol	trabajo no remunerado o estudiante	no consumo de tabaco	no consumo de drogas	Totalmente de acuerdo	no consumo de antidepresivos	tiene algún consumo de bebidas azucaradas	0	0	no	tiene algún consumo de redes sociales	tiene algún consumo de TV	no aumento TV	no aumento uso de redes sosciales	0
11827817554	31	De 50 a 80 m2	2											hombre			percepción de vivienda moderada a muy adecuada		educación universitaria o superior	algún seguro de salud público				empleado										no veo TV			0
11827826216	54	De 80 a 100 m2	2	2	0	Un poco preocupado	He disminuido el consumo	3	5	mild anxiety	no depression	buena salud autopercibida	no tiene enfermedad crónica	mujer	no COVID-19	no violencia o maltrato durante el confinamiento	percepción de vivienda moderada a muy adecuada	hace nueva actividad	educación universitaria o superior		0	1	no consume alcohol	trabajo por cuenta propia	no consumo de tabaco	no consumo de drogas	Totalmente de acuerdo	no consumo de antidepresivos	no consumo bebidas azucaradas	0	0	no	tiene algún consumo de redes sociales	tiene algún consumo de TV	no aumento TV	no aumento uso de redes sosciales	0
11827831882	23	Más de 120 m2	3	0	0	Bastante preocupado	He aumentado el consumo	12	12	moderate anxiety	moderate depression	buena salud autopercibida	no tiene enfermedad crónica	mujer	no COVID-19	no violencia o maltrato durante el confinamiento	percepción de vivienda moderada a muy adecuada	hace nueva actividad	educación universitaria o superior	seguro de salud privado	1	1	tiene algún consumo de alcohol	trabajo no remunerado o estudiante	no consumo de tabaco	no consumo de drogas	Totalmente de acuerdo	no consumo de antidepresivos	tiene algún consumo de bebidas azucaradas	1	1	no	tiene algún consumo de redes sociales	tiene algún consumo de TV	si aumentó consumo de TV	si aumentó consumo de redes sociales	0
11827834811	40	De 50 a 80 m2	4	0	2	Moderadamente preocupado	He mantenido el mismo consumo	3	3	no anxiety	no depression	buena salud autopercibida	no tiene enfermedad crónica	hombre	no COVID-19	si ha sufrido violencia o maltrato en el confinamiento	percepción de vivienda moderada a muy adecuada	no ha cambiado su rutina de actividad física	educación universitaria o superior	seguro de salud privado	0	0	no consume alcohol	empleado	no consumo de tabaco	no consumo de drogas	Totalmente en desacuerdo	no consumo de antidepresivos	tiene algún consumo de bebidas azucaradas	0	0	no	tiene algún consumo de redes sociales	tiene algún consumo de TV	si aumentó consumo de TV	si aumentó consumo de redes sociales	0
11827837517																																		no veo TV			0
11827843093	34	De 80 a 100 m2	5	0	2	Moderadamente preocupado	He mantenido el mismo consumo	9	8	mild anxiety	mild depression	mala salud autopercibida	presencia de enfermedad crónica	mujer	tiene o tuvo COVID-19	no violencia o maltrato durante el confinamiento	percepción de vivienda poco o nada adecuada	hace nueva actividad	educación universitaria o superior	algún seguro de salud público	1	1	no consume alcohol	empleado	no consumo de tabaco	no consumo de drogas	Un poco en desacuerdo	no consumo de antidepresivos	no consumo bebidas azucaradas	0	0	no	tiene algún consumo de redes sociales	tiene algún consumo de TV	si aumentó consumo de TV	si aumentó consumo de redes sociales	0
11827845690	39	De 80 a 100 m2	4	3	1	Bastante preocupado						buena salud autopercibida	presencia de enfermedad crónica	mujer	no COVID-19	no violencia o maltrato durante el confinamiento	percepción de vivienda moderada a muy adecuada	no ha cambiado su rutina de actividad física	educación universitaria o superior	algún seguro de salud público				empleado			Totalmente de acuerdo					no	tiene algún consumo de redes sociales	tiene algún consumo de TV	si aumentó consumo de TV	si aumentó consumo de redes sociales	0
11827857268	30	De 50 a 80 m2	3	1	1	Bastante preocupado	He disminuido el consumo	9	8	mild anxiety	mild depression	buena salud autopercibida	no tiene enfermedad crónica	mujer	no COVID-19	si ha sufrido violencia o maltrato en el confinamiento	percepción de vivienda poco o nada adecuada	hace nueva actividad	educación universitaria o superior	algún seguro de salud público	1	1	no consume alcohol	empleado	no consumo de tabaco	no consumo de drogas	Totalmente de acuerdo	no consumo de antidepresivos	tiene algún consumo de bebidas azucaradas	0	0	no	tiene algún consumo de redes sociales	tiene algún consumo de TV	no aumento TV	si aumentó consumo de redes sociales	0
11827877460	36	De 50 a 80 m2	3	0	0	Muy preocupado	He disminuido el consumo	19	16	severe anxiety	moderately severe depression	buena salud autopercibida		hombre	no COVID-19	si ha sufrido violencia o maltrato en el confinamiento	percepción de vivienda poco o nada adecuada	hace nueva actividad	educación universitaria o superior	seguro de salud privado	1	1	tiene algún consumo de alcohol	empleado	tiene algún consumo de tabaco	no consumo de drogas	Totalmente de acuerdo	no consumo de antidepresivos	tiene algún consumo de bebidas azucaradas	0	0	no	tiene algún consumo de redes sociales	tiene algún consumo de TV	si aumentó consumo de TV	si aumentó consumo de redes sociales	1
11827883879	37	De 80 a 100 m2	7	0	2	Moderadamente preocupado	He disminuido el consumo	13	7	mild anxiety	moderate depression	buena salud autopercibida	no tiene enfermedad crónica	hombre	no COVID-19	no violencia o maltrato durante el confinamiento	percepción de vivienda moderada a muy adecuada	no ha cambiado su rutina de actividad física	educación universitaria o superior	seguro de salud privado	1	1	tiene algún consumo de alcohol	trabajo por cuenta propia	no consumo de tabaco	no consumo de drogas	Totalmente de acuerdo	no consumo de antidepresivos	tiene algún consumo de bebidas azucaradas	0	0	no	tiene algún consumo de redes sociales	tiene algún consumo de TV	si aumentó consumo de TV	no aumento uso de redes sosciales	1
11827891151	29	Menos de 50 m2	3	1	1	Muy preocupado	No consumo	5	6	mild anxiety	mild depression	buena salud autopercibida	no tiene enfermedad crónica	hombre	no COVID-19	no violencia o maltrato durante el confinamiento	percepción de vivienda moderada a muy adecuada	no ha cambiado su rutina de actividad física	educación inferior a universitaria	algún seguro de salud público	1	1	no consume alcohol	empleado	no consumo de tabaco	no consumo de drogas	Totalmente de acuerdo	no consumo de antidepresivos	tiene algún consumo de bebidas azucaradas	0	0	no	tiene algún consumo de redes sociales	tiene algún consumo de TV	si aumentó consumo de TV	si aumentó consumo de redes sociales	1
11827892147	26	De 80 a 100 m2	6	2	0	Moderadamente preocupado	He aumentado el consumo	5	2	no anxiety	mild depression	buena salud autopercibida	no tiene enfermedad crónica	mujer	no COVID-19	no violencia o maltrato durante el confinamiento	percepción de vivienda moderada a muy adecuada	hace nueva actividad	educación universitaria o superior		1	0	tiene algún consumo de alcohol		no consumo de tabaco	no consumo de drogas	Totalmente de acuerdo	no consumo de antidepresivos	tiene algún consumo de bebidas azucaradas	0	1	no	tiene algún consumo de redes sociales	tiene algún consumo de TV	si aumentó consumo de TV	si aumentó consumo de redes sociales	0
11827892762	57	De 50 a 80 m2	2	1	0	Muy preocupado	No consumo	11	13	moderate anxiety	moderate depression	buena salud autopercibida	no tiene enfermedad crónica	mujer	no COVID-19	no violencia o maltrato durante el confinamiento	percepción de vivienda moderada a muy adecuada	no ha cambiado su rutina de actividad física	educación universitaria o superior	seguro de salud privado	1	1	no consume alcohol	trabajo por cuenta propia	no consumo de tabaco	no consumo de drogas	Totalmente de acuerdo	tiene algún consumo de antidepresivos	no consumo bebidas azucaradas	0	0	no	tiene algún consumo de redes sociales	tiene algún consumo de TV	si aumentó consumo de TV	si aumentó consumo de redes sociales	0
11827901303	40	Más de 120 m2	4	0	1	Moderadamente preocupado	He disminuido el consumo	10	13	moderate anxiety	moderate depression	buena salud autopercibida	no tiene enfermedad crónica	mujer	no COVID-19	no violencia o maltrato durante el confinamiento	percepción de vivienda moderada a muy adecuada	hace nueva actividad	educación universitaria o superior	seguro de salud privado	1	1	tiene algún consumo de alcohol		no consumo de tabaco	no consumo de drogas	Totalmente de acuerdo	no consumo de antidepresivos	tiene algún consumo de bebidas azucaradas	1	0	no	tiene algún consumo de redes sociales	tiene algún consumo de TV	si aumentó consumo de TV	no aumento uso de redes sosciales	0
11827906167	47	De 80 a 100 m2	3	2	1	Moderadamente preocupado	He disminuido el consumo	0	0	no anxiety	no depression	buena salud autopercibida	no tiene enfermedad crónica	hombre	no COVID-19	no violencia o maltrato durante el confinamiento	percepción de vivienda moderada a muy adecuada	no ha cambiado su rutina de actividad física	educación universitaria o superior	algún seguro de salud público	0	0	no consume alcohol	trabajo por cuenta propia	no consumo de tabaco	no consumo de drogas	Totalmente de acuerdo	no consumo de antidepresivos	tiene algún consumo de bebidas azucaradas	0	0		tiene algún consumo de redes sociales	tiene algún consumo de TV	si aumentó consumo de TV	no aumento uso de redes sosciales	0
11827910503	29	De 80 a 100 m2	4	1	0	Bastante preocupado	He disminuido el consumo	16	17	severe anxiety	moderately severe depression	buena salud autopercibida	presencia de enfermedad crónica	mujer	no COVID-19	no violencia o maltrato durante el confinamiento	percepción de vivienda moderada a muy adecuada	no ha cambiado su rutina de actividad física	educación universitaria o superior	algún seguro de salud público	1	1	no consume alcohol	empleado	no consumo de tabaco	no consumo de drogas	Totalmente de acuerdo	no consumo de antidepresivos	tiene algún consumo de bebidas azucaradas	0	0	no	tiene algún consumo de redes sociales	tiene algún consumo de TV	si aumentó consumo de TV	si aumentó consumo de redes sociales	0
11827913783	27	Menos de 50 m2	1			Moderadamente preocupado	He disminuido el consumo	12	14	moderate anxiety	moderate depression	buena salud autopercibida	no tiene enfermedad crónica	mujer	no COVID-19		percepción de vivienda poco o nada adecuada	no ha cambiado su rutina de actividad física	educación universitaria o superior	algún seguro de salud público	1	1	tiene algún consumo de alcohol	empleado	tiene algún consumo de tabaco	no consumo de drogas	Totalmente de acuerdo	no consumo de antidepresivos	tiene algún consumo de bebidas azucaradas	0	0	no	tiene algún consumo de redes sociales	tiene algún consumo de TV	no aumento TV	si aumentó consumo de redes sociales	0
11827918225	29	Menos de 50 m2	4	0	2	Moderadamente preocupado	He disminuido el consumo	8	3	no anxiety	mild depression	buena salud autopercibida	no tiene enfermedad crónica	mujer	no COVID-19	no violencia o maltrato durante el confinamiento	percepción de vivienda moderada a muy adecuada	no ha cambiado su rutina de actividad física	educación universitaria o superior	algún seguro de salud público	1	0	tiene algún consumo de alcohol	empleado	no consumo de tabaco	no consumo de drogas	Totalmente en desacuerdo	no consumo de antidepresivos	tiene algún consumo de bebidas azucaradas	0	0	no	tiene algún consumo de redes sociales	tiene algún consumo de TV	si aumentó consumo de TV	si aumentó consumo de redes sociales	0
11827924998	48	De 100 a 120 m2	2	2	1	Bastante preocupado	He disminuido el consumo	16	9	mild anxiety	moderately severe depression	mala salud autopercibida	presencia de enfermedad crónica	mujer	tiene o tuvo COVID-19	no violencia o maltrato durante el confinamiento	percepción de vivienda moderada a muy adecuada	no ha cambiado su rutina de actividad física	educación universitaria o superior	algún seguro de salud público	1	1	no consume alcohol	empleado	no consumo de tabaco	no consumo de drogas	Totalmente de acuerdo	no consumo de antidepresivos	tiene algún consumo de bebidas azucaradas	0	0	no	tiene algún consumo de redes sociales	tiene algún consumo de TV	si aumentó consumo de TV	si aumentó consumo de redes sociales	0
11827935931	42	De 80 a 100 m2	6	0	1	Bastante preocupado	He disminuido el consumo	9	17	severe anxiety	mild depression	buena salud autopercibida	no tiene enfermedad crónica	mujer	no COVID-19	no violencia o maltrato durante el confinamiento	percepción de vivienda moderada a muy adecuada	hace nueva actividad	educación universitaria o superior	seguro de salud privado	1	1	no consume alcohol	empleado	no consumo de tabaco	no consumo de drogas	Totalmente de acuerdo	no consumo de antidepresivos	no consumo bebidas azucaradas	0	0	no	tiene algún consumo de redes sociales	tiene algún consumo de TV	si aumentó consumo de TV	si aumentó consumo de redes sociales	0
11827946840	54	Más de 120 m2	3	0	0	Muy preocupado	He aumentado el consumo	0	1	no anxiety	no depression	buena salud autopercibida	presencia de enfermedad crónica	hombre	no COVID-19	no violencia o maltrato durante el confinamiento	percepción de vivienda moderada a muy adecuada	hace nueva actividad	educación universitaria o superior	algún seguro de salud público	0	0	no consume alcohol	empleado	no consumo de tabaco	no consumo de drogas	Totalmente de acuerdo	no consumo de antidepresivos	tiene algún consumo de bebidas azucaradas	0	1	no	tiene algún consumo de redes sociales	tiene algún consumo de TV	si aumentó consumo de TV	si aumentó consumo de redes sociales	0
11827957473	37	Más de 120 m2	1			Bastante preocupado	No consumo	27	21	severe anxiety	severe depression	buena salud autopercibida	no tiene enfermedad crónica	hombre	no COVID-19		percepción de vivienda moderada a muy adecuada	hace nueva actividad	educación universitaria o superior	algún seguro de salud público	1	1	no consume alcohol	empleado	no consumo de tabaco	no consumo de drogas	Totalmente de acuerdo	no consumo de antidepresivos	no consumo bebidas azucaradas	0	0	si	no consumo redes sociales	no veo TV	no aumento TV	no aumento uso de redes sosciales	1
11827960895	35	Más de 120 m2	3	0	1	Moderadamente preocupado	He disminuido el consumo	2	3	no anxiety	no depression	buena salud autopercibida	no tiene enfermedad crónica	mujer	no COVID-19	no violencia o maltrato durante el confinamiento	percepción de vivienda moderada a muy adecuada	hace nueva actividad	educación universitaria o superior	algún seguro de salud público	0	0	no consume alcohol	empleado	no consumo de tabaco	no consumo de drogas	Un poco de acuerdo	no consumo de antidepresivos	tiene algún consumo de bebidas azucaradas	0	0	no	tiene algún consumo de redes sociales	tiene algún consumo de TV	no aumento TV	no aumento uso de redes sosciales	0
11827964011	37	Más de 120 m2	8	0	3	Moderadamente preocupado	He aumentado el consumo	2	3	no anxiety	no depression	buena salud autopercibida	no tiene enfermedad crónica	mujer	no COVID-19	no violencia o maltrato durante el confinamiento	percepción de vivienda moderada a muy adecuada	hace nueva actividad	educación universitaria o superior	seguro de salud privado	0	0	tiene algún consumo de alcohol		no consumo de tabaco	no consumo de drogas	Totalmente de acuerdo	no consumo de antidepresivos	no consumo bebidas azucaradas	0	1	no	tiene algún consumo de redes sociales	tiene algún consumo de TV	no aumento TV	si aumentó consumo de redes sociales	0
11827980495	26	De 80 a 100 m2	4	0	0	Bastante preocupado	He aumentado el consumo	12	14	moderate anxiety	moderate depression	buena salud autopercibida		mujer	no COVID-19	no violencia o maltrato durante el confinamiento	percepción de vivienda moderada a muy adecuada	hace nueva actividad	educación universitaria o superior	usuario del MSP únicamente	1	1	no consume alcohol	empleado	no consumo de tabaco	no consumo de drogas	Totalmente de acuerdo	no consumo de antidepresivos	no consumo bebidas azucaradas	0	1	no	tiene algún consumo de redes sociales	tiene algún consumo de TV	no aumento TV	si aumentó consumo de redes sociales	0
11827990684	40													hombre					educación inferior a universitaria	algún seguro de salud público				empleado										no veo TV			0
11828014288	34	Más de 120 m2	3	0	1	Un poco preocupado	He disminuido el consumo	8	9	mild anxiety	mild depression	buena salud autopercibida	no tiene enfermedad crónica	hombre	no COVID-19	no violencia o maltrato durante el confinamiento	percepción de vivienda moderada a muy adecuada	no ha cambiado su rutina de actividad física	educación universitaria o superior	algún seguro de salud público	1	1	tiene algún consumo de alcohol	empleado	no consumo de tabaco	no consumo de drogas	Un poco de acuerdo	no consumo de antidepresivos	tiene algún consumo de bebidas azucaradas	0	0	no	tiene algún consumo de redes sociales	tiene algún consumo de TV	no aumento TV	si aumentó consumo de redes sociales	1
11828038713	40	Más de 120 m2	4	0	2	Bastante preocupado	He disminuido el consumo	11	17	severe anxiety	moderate depression	buena salud autopercibida	no tiene enfermedad crónica	mujer	no COVID-19	no violencia o maltrato durante el confinamiento	percepción de vivienda moderada a muy adecuada	hace nueva actividad	educación universitaria o superior	algún seguro de salud público	1	1	tiene algún consumo de alcohol	trabajo por cuenta propia	no consumo de tabaco	no consumo de drogas	Totalmente de acuerdo	no consumo de antidepresivos	no consumo bebidas azucaradas	0	0	no	tiene algún consumo de redes sociales	tiene algún consumo de TV	si aumentó consumo de TV	si aumentó consumo de redes sociales	0
11828039073	41	De 50 a 80 m2	3	2	1	Muy preocupado	He disminuido el consumo	15	11	moderate anxiety	moderately severe depression	buena salud autopercibida	presencia de enfermedad crónica	mujer	no COVID-19	si ha sufrido violencia o maltrato en el confinamiento	percepción de vivienda moderada a muy adecuada	no ha cambiado su rutina de actividad física	educación universitaria o superior	algún seguro de salud público	1	1	no consume alcohol	empleado	no consumo de tabaco	no consumo de drogas	Totalmente de acuerdo	tiene algún consumo de antidepresivos	tiene algún consumo de bebidas azucaradas	0	0	no	no consumo redes sociales	tiene algún consumo de TV	si aumentó consumo de TV	no aumento uso de redes sosciales	0
11828045363																																		no veo TV			0
11828054869	35	De 100 a 120 m2	3	0	1	Moderadamente preocupado	He aumentado el consumo	5	7	mild anxiety	mild depression	buena salud autopercibida	no tiene enfermedad crónica	mujer	no COVID-19	no violencia o maltrato durante el confinamiento	percepción de vivienda moderada a muy adecuada	hace nueva actividad	educación universitaria o superior	algún seguro de salud público	1	1	no consume alcohol	empleado	no consumo de tabaco	no consumo de drogas	Totalmente de acuerdo	tiene algún consumo de antidepresivos	tiene algún consumo de bebidas azucaradas	0	1	no	tiene algún consumo de redes sociales	tiene algún consumo de TV	no aumento TV	si aumentó consumo de redes sociales	0
11828055748	43	De 80 a 100 m2	2	1	0	Muy preocupado	He disminuido el consumo	8	10	moderate anxiety	mild depression	buena salud autopercibida	no tiene enfermedad crónica	mujer	no COVID-19	no violencia o maltrato durante el confinamiento	percepción de vivienda moderada a muy adecuada	no ha cambiado su rutina de actividad física	educación universitaria o superior	algún seguro de salud público	1	1	no consume alcohol	empleado	no consumo de tabaco	no consumo de drogas	Totalmente de acuerdo	no consumo de antidepresivos	no consumo bebidas azucaradas	0	0	no	tiene algún consumo de redes sociales	tiene algún consumo de TV	no aumento TV	no aumento uso de redes sosciales	0
11828066628	37	De 80 a 100 m2	5	3	4	Moderadamente preocupado	He aumentado el consumo	8	7	mild anxiety	mild depression	buena salud autopercibida	no tiene enfermedad crónica	hombre	no COVID-19	no violencia o maltrato durante el confinamiento	percepción de vivienda moderada a muy adecuada	hace nueva actividad	educación universitaria o superior	algún seguro de salud público	1	1	no consume alcohol	trabajo por cuenta propia	no consumo de tabaco	no consumo de drogas	Totalmente de acuerdo	no consumo de antidepresivos	no consumo bebidas azucaradas	0	1	no	tiene algún consumo de redes sociales	tiene algún consumo de TV	no aumento TV	si aumentó consumo de redes sociales	1
11828067564	44	Más de 120 m2	9	2	3							buena salud autopercibida	no tiene enfermedad crónica	mujer	no COVID-19	no violencia o maltrato durante el confinamiento	percepción de vivienda moderada a muy adecuada		educación universitaria o superior	seguro de salud privado				empleado										no veo TV			0
11828076890	24	De 50 a 80 m2	3	0	0							buena salud autopercibida	no tiene enfermedad crónica	mujer	no COVID-19	no violencia o maltrato durante el confinamiento	percepción de vivienda moderada a muy adecuada		educación universitaria o superior	algún seguro de salud público				trabajo no remunerado o estudiante										no veo TV			0
11828078301	37	De 100 a 120 m2	2	0	0	Bastante preocupado	No consumo	9	8	mild anxiety	mild depression	buena salud autopercibida	no tiene enfermedad crónica	mujer	no COVID-19	no violencia o maltrato durante el confinamiento	percepción de vivienda moderada a muy adecuada	no ha cambiado su rutina de actividad física	educación universitaria o superior	algún seguro de salud público	1	1	no consume alcohol	trabajo por cuenta propia	no consumo de tabaco	no consumo de drogas	Totalmente de acuerdo	no consumo de antidepresivos	no consumo bebidas azucaradas	0	0	no	tiene algún consumo de redes sociales	tiene algún consumo de TV	si aumentó consumo de TV	si aumentó consumo de redes sociales	0
11828088843	42	De 100 a 120 m2	1			Un poco preocupado	He mantenido el mismo consumo		7	mild anxiety		buena salud autopercibida	presencia de enfermedad crónica	mujer	no COVID-19		percepción de vivienda moderada a muy adecuada	no ha cambiado su rutina de actividad física	educación universitaria o superior	seguro de salud privado		0	no consume alcohol	empleado	no consumo de tabaco	no consumo de drogas	Totalmente de acuerdo	no consumo de antidepresivos	no consumo bebidas azucaradas	0	0	no	tiene algún consumo de redes sociales	tiene algún consumo de TV	no aumento TV	no aumento uso de redes sosciales	0
11828089940	49	De 80 a 100 m2	7	2	1	Bastante preocupado	He disminuido el consumo	12	9	mild anxiety	moderate depression	buena salud autopercibida	no tiene enfermedad crónica	hombre	no COVID-19	no violencia o maltrato durante el confinamiento	percepción de vivienda moderada a muy adecuada	no ha cambiado su rutina de actividad física	educación universitaria o superior	algún seguro de salud público	1	1	tiene algún consumo de alcohol	empleado	tiene algún consumo de tabaco	no consumo de drogas	Un poco de acuerdo	no consumo de antidepresivos	tiene algún consumo de bebidas azucaradas	0	0	no	tiene algún consumo de redes sociales	tiene algún consumo de TV	si aumentó consumo de TV	si aumentó consumo de redes sociales	1
11828094019	41	Menos de 50 m2	1			Muy preocupado	He mantenido el mismo consumo	18	18	severe anxiety	moderately severe depression	buena salud autopercibida	presencia de enfermedad crónica	mujer	no COVID-19		percepción de vivienda moderada a muy adecuada	no ha cambiado su rutina de actividad física	educación universitaria o superior	algún seguro de salud público	1	1	no consume alcohol	empleado	no consumo de tabaco	no consumo de drogas	Totalmente de acuerdo	no consumo de antidepresivos	no consumo bebidas azucaradas	0	0	si	tiene algún consumo de redes sociales	tiene algún consumo de TV	si aumentó consumo de TV	si aumentó consumo de redes sociales	0
11828094989	30	Menos de 50 m2	1			Un poco preocupado	He disminuido el consumo	16	12	moderate anxiety	moderately severe depression	mala salud autopercibida	presencia de enfermedad crónica	mujer	no COVID-19		percepción de vivienda poco o nada adecuada	hace nueva actividad	educación universitaria o superior	seguro de salud privado	1	1	tiene algún consumo de alcohol	empleado	no consumo de tabaco	no consumo de drogas	Totalmente de acuerdo	no consumo de antidepresivos	tiene algún consumo de bebidas azucaradas	0	0	no	tiene algún consumo de redes sociales	tiene algún consumo de TV	si aumentó consumo de TV	si aumentó consumo de redes sociales	0
11828108554	62	Menos de 50 m2	2	0	0							mala salud autopercibida	presencia de enfermedad crónica	hombre	no COVID-19	no violencia o maltrato durante el confinamiento	percepción de vivienda moderada a muy adecuada		educación universitaria o superior	algún seguro de salud público				empleado										no veo TV			0
11828115554	39	Menos de 50 m2	5	3	0	Bastante preocupado	No consumo	11	13	moderate anxiety	moderate depression	mala salud autopercibida	presencia de enfermedad crónica	mujer	no COVID-19	no violencia o maltrato durante el confinamiento	percepción de vivienda moderada a muy adecuada	hace nueva actividad	educación universitaria o superior	usuario del MSP únicamente	1	1	no consume alcohol	empleado	no consumo de tabaco	no consumo de drogas	Totalmente de acuerdo	no consumo de antidepresivos	no consumo bebidas azucaradas	0	0	no	tiene algún consumo de redes sociales	no veo TV	no aumento TV	si aumentó consumo de redes sociales	0
11828116381	38	De 80 a 100 m2	3	1	1	Muy preocupado	He disminuido el consumo	5	13	moderate anxiety	mild depression	buena salud autopercibida	no tiene enfermedad crónica	hombre	tiene o tuvo COVID-19	no violencia o maltrato durante el confinamiento	percepción de vivienda moderada a muy adecuada	hace nueva actividad	educación universitaria o superior	algún seguro de salud público	1	1	no consume alcohol	empleado	no consumo de tabaco	no consumo de drogas	Totalmente de acuerdo	no consumo de antidepresivos	tiene algún consumo de bebidas azucaradas	0	0	no	tiene algún consumo de redes sociales	tiene algún consumo de TV	si aumentó consumo de TV	si aumentó consumo de redes sociales	1
11828117194	30	Más de 120 m2	3	0	0	Muy preocupado	He disminuido el consumo	11	10	moderate anxiety	moderate depression	buena salud autopercibida	no tiene enfermedad crónica	mujer	no COVID-19	no violencia o maltrato durante el confinamiento	percepción de vivienda moderada a muy adecuada	hace nueva actividad	educación universitaria o superior	algún seguro de salud público	1	1	tiene algún consumo de alcohol	empleado	no consumo de tabaco	no consumo de drogas	Totalmente de acuerdo	no consumo de antidepresivos	tiene algún consumo de bebidas azucaradas	0	0	no	tiene algún consumo de redes sociales	tiene algún consumo de TV	si aumentó consumo de TV	si aumentó consumo de redes sociales	0
11828154240	25	Más de 120 m2	4	0	0	Moderadamente preocupado	No consumo	12	6	mild anxiety	moderate depression	buena salud autopercibida	presencia de enfermedad crónica	mujer	no COVID-19	no violencia o maltrato durante el confinamiento	percepción de vivienda moderada a muy adecuada	no ha cambiado su rutina de actividad física	educación universitaria o superior	seguro de salud privado	1	1	no consume alcohol	trabajo no remunerado o estudiante	no consumo de tabaco	no consumo de drogas	Totalmente de acuerdo	no consumo de antidepresivos	tiene algún consumo de bebidas azucaradas	0	0	no	tiene algún consumo de redes sociales	tiene algún consumo de TV	si aumentó consumo de TV	no aumento uso de redes sosciales	0
11828190349																																		no veo TV			0
11828191128	28	De 50 a 80 m2	2	1	0	Moderadamente preocupado	He disminuido el consumo	14	7	mild anxiety	moderate depression	mala salud autopercibida	presencia de enfermedad crónica	mujer	no COVID-19	no violencia o maltrato durante el confinamiento	percepción de vivienda moderada a muy adecuada	no ha cambiado su rutina de actividad física	educación universitaria o superior	usuario del MSP únicamente	1	1	no consume alcohol	trabajo no remunerado o estudiante	no consumo de tabaco	no consumo de drogas	Un poco de acuerdo	no consumo de antidepresivos	tiene algún consumo de bebidas azucaradas	0	0	no	tiene algún consumo de redes sociales	tiene algún consumo de TV	no aumento TV	si aumentó consumo de redes sociales	0
11828202438	47	De 80 a 100 m2	2	0	0	Muy preocupado	He disminuido el consumo	14	12	moderate anxiety	moderate depression	buena salud autopercibida	no tiene enfermedad crónica	mujer	no COVID-19	no violencia o maltrato durante el confinamiento	percepción de vivienda moderada a muy adecuada	no ha cambiado su rutina de actividad física	educación universitaria o superior	algún seguro de salud público	1	1	no consume alcohol	empleado	no consumo de tabaco	no consumo de drogas	Totalmente en desacuerdo	no consumo de antidepresivos	no consumo bebidas azucaradas	0	0	no	tiene algún consumo de redes sociales	tiene algún consumo de TV	si aumentó consumo de TV	si aumentó consumo de redes sociales	0
11828237226	41	Más de 120 m2	4	2	0	Moderadamente preocupado	He disminuido el consumo	9	8	mild anxiety	mild depression	buena salud autopercibida		hombre	no COVID-19	no violencia o maltrato durante el confinamiento	percepción de vivienda moderada a muy adecuada	no ha cambiado su rutina de actividad física	educación universitaria o superior	algún seguro de salud público	1	1	tiene algún consumo de alcohol	empleado	no consumo de tabaco	no consumo de drogas	Totalmente de acuerdo	no consumo de antidepresivos	tiene algún consumo de bebidas azucaradas	0	0	no	tiene algún consumo de redes sociales	tiene algún consumo de TV	no aumento TV	no aumento uso de redes sosciales	1
11828254366	27	Más de 120 m2	2	0	0	Moderadamente preocupado	He aumentado el consumo	26	16	severe anxiety	severe depression	mala salud autopercibida	presencia de enfermedad crónica	hombre	no COVID-19	no violencia o maltrato durante el confinamiento	percepción de vivienda moderada a muy adecuada	hace nueva actividad	educación inferior a universitaria	algún seguro de salud público	1	1	tiene algún consumo de alcohol	empleado	tiene algún consumo de tabaco	no consumo de drogas	Totalmente de acuerdo	tiene algún consumo de antidepresivos	tiene algún consumo de bebidas azucaradas	0	1	no	tiene algún consumo de redes sociales	tiene algún consumo de TV	no aumento TV	si aumentó consumo de redes sociales	1
11828304762	32	Más de 120 m2	5	1	0	Moderadamente preocupado	No consumo	8	10	moderate anxiety	mild depression	buena salud autopercibida	presencia de enfermedad crónica	mujer	no COVID-19	no violencia o maltrato durante el confinamiento	percepción de vivienda moderada a muy adecuada	no ha cambiado su rutina de actividad física	educación universitaria o superior	algún seguro de salud público	1	1	no consume alcohol	empleado	no consumo de tabaco	no consumo de drogas	Totalmente de acuerdo	no consumo de antidepresivos	tiene algún consumo de bebidas azucaradas	0	0	no	tiene algún consumo de redes sociales	tiene algún consumo de TV	si aumentó consumo de TV	si aumentó consumo de redes sociales	0
11828315771	33	De 80 a 100 m2	4	0	0	Bastante preocupado	He disminuido el consumo	11	8	mild anxiety	moderate depression	buena salud autopercibida	no tiene enfermedad crónica	mujer	no COVID-19	si ha sufrido violencia o maltrato en el confinamiento	percepción de vivienda moderada a muy adecuada	no ha cambiado su rutina de actividad física		algún seguro de salud público	1	1	no consume alcohol	trabajo por cuenta propia	no consumo de tabaco	no consumo de drogas	Totalmente de acuerdo	tiene algún consumo de antidepresivos	tiene algún consumo de bebidas azucaradas	0	0	no	tiene algún consumo de redes sociales	no veo TV	no aumento TV	si aumentó consumo de redes sociales	0
11828348809	30	De 80 a 100 m2	4	2	0	Moderadamente preocupado	He disminuido el consumo	6	8	mild anxiety	mild depression	buena salud autopercibida	presencia de enfermedad crónica	hombre	no COVID-19	si ha sufrido violencia o maltrato en el confinamiento	percepción de vivienda moderada a muy adecuada	no ha cambiado su rutina de actividad física	educación universitaria o superior	seguro de salud privado	1	1	no consume alcohol	empleado	no consumo de tabaco	tiene algún consumo de drogas	Totalmente de acuerdo	no consumo de antidepresivos	no consumo bebidas azucaradas	0	0	no	tiene algún consumo de redes sociales	tiene algún consumo de TV	no aumento TV	no aumento uso de redes sosciales	1
11828381845	47	De 100 a 120 m2	6	2	1	Bastante preocupado	He disminuido el consumo	16	12	moderate anxiety	moderately severe depression	buena salud autopercibida	no tiene enfermedad crónica	mujer	no COVID-19	si ha sufrido violencia o maltrato en el confinamiento	percepción de vivienda moderada a muy adecuada	no ha cambiado su rutina de actividad física	educación universitaria o superior	algún seguro de salud público	1	1	tiene algún consumo de alcohol	empleado	no consumo de tabaco	no consumo de drogas	Totalmente de acuerdo	no consumo de antidepresivos	tiene algún consumo de bebidas azucaradas	0	0	si	tiene algún consumo de redes sociales	tiene algún consumo de TV	si aumentó consumo de TV	si aumentó consumo de redes sociales	0
11828462348	43	De 80 a 100 m2	4	2	1	Moderadamente preocupado	He aumentado el consumo	7	9	mild anxiety	mild depression	buena salud autopercibida	presencia de enfermedad crónica	mujer	no COVID-19	no violencia o maltrato durante el confinamiento	percepción de vivienda moderada a muy adecuada	hace nueva actividad	educación universitaria o superior	algún seguro de salud público	1	1	no consume alcohol	trabajo por cuenta propia	no consumo de tabaco	no consumo de drogas	Totalmente en desacuerdo	no consumo de antidepresivos	tiene algún consumo de bebidas azucaradas	0	1	no	tiene algún consumo de redes sociales	tiene algún consumo de TV	si aumentó consumo de TV	si aumentó consumo de redes sociales	0
11828472593	42	De 50 a 80 m2	3	2	1	Muy preocupado	He disminuido el consumo	5	12	moderate anxiety	mild depression	buena salud autopercibida	presencia de enfermedad crónica	hombre	no COVID-19	no violencia o maltrato durante el confinamiento	percepción de vivienda moderada a muy adecuada	no ha cambiado su rutina de actividad física	educación universitaria o superior	algún seguro de salud público	1	1	tiene algún consumo de alcohol	empleado	no consumo de tabaco	no consumo de drogas	Totalmente de acuerdo	no consumo de antidepresivos	tiene algún consumo de bebidas azucaradas	0	0	no	tiene algún consumo de redes sociales	tiene algún consumo de TV	no aumento TV	si aumentó consumo de redes sociales	1
11828477984																																		no veo TV			0
11828494996	34	De 80 a 100 m2	4	0	0	Moderadamente preocupado	He disminuido el consumo	9	7	mild anxiety	mild depression	buena salud autopercibida	no tiene enfermedad crónica	hombre	no COVID-19	no violencia o maltrato durante el confinamiento	percepción de vivienda moderada a muy adecuada	hace nueva actividad	educación universitaria o superior	seguro de salud privado	1	1	tiene algún consumo de alcohol	trabajo por cuenta propia	no consumo de tabaco	no consumo de drogas	Totalmente de acuerdo	no consumo de antidepresivos	no consumo bebidas azucaradas	0	0	no	tiene algún consumo de redes sociales	tiene algún consumo de TV	no aumento TV	si aumentó consumo de redes sociales	1
11828521525	39	De 80 a 100 m2	6	1	2	Bastante preocupado	He disminuido el consumo	12	9	mild anxiety	moderate depression	buena salud autopercibida	no tiene enfermedad crónica	hombre	no COVID-19	no violencia o maltrato durante el confinamiento	percepción de vivienda poco o nada adecuada	no ha cambiado su rutina de actividad física	educación universitaria o superior	seguro de salud privado	1	1	no consume alcohol	empleado	no consumo de tabaco	no consumo de drogas	Totalmente de acuerdo	no consumo de antidepresivos	tiene algún consumo de bebidas azucaradas	0	0	no	tiene algún consumo de redes sociales	tiene algún consumo de TV	si aumentó consumo de TV	si aumentó consumo de redes sociales	1
11828535472	56	Más de 120 m2	4	2	0	Bastante preocupado	He mantenido el mismo consumo	4	10	moderate anxiety	no depression	mala salud autopercibida	presencia de enfermedad crónica	mujer	no COVID-19	no violencia o maltrato durante el confinamiento	percepción de vivienda moderada a muy adecuada	hace nueva actividad	educación universitaria o superior	algún seguro de salud público	0	1	no consume alcohol	empleado	no consumo de tabaco	no consumo de drogas	Totalmente de acuerdo	tiene algún consumo de antidepresivos	no consumo bebidas azucaradas	0	0	no	tiene algún consumo de redes sociales	tiene algún consumo de TV	si aumentó consumo de TV	si aumentó consumo de redes sociales	0
11828567524	36	Más de 120 m2	5	4	2	Muy preocupado	He disminuido el consumo	10	21	severe anxiety	moderate depression	buena salud autopercibida	presencia de enfermedad crónica	mujer	no COVID-19	no violencia o maltrato durante el confinamiento	percepción de vivienda moderada a muy adecuada	hace nueva actividad	educación universitaria o superior	algún seguro de salud público	1	1	no consume alcohol	empleado	no consumo de tabaco	no consumo de drogas	Totalmente de acuerdo	no consumo de antidepresivos	tiene algún consumo de bebidas azucaradas	0	0	no	tiene algún consumo de redes sociales	tiene algún consumo de TV	si aumentó consumo de TV	si aumentó consumo de redes sociales	0
11828649092	80													mujer																				no veo TV			0
11828675337	38	De 100 a 120 m2	5	1	1	Muy preocupado	He aumentado el consumo	8	7	mild anxiety	mild depression	buena salud autopercibida	no tiene enfermedad crónica	mujer	no COVID-19	no violencia o maltrato durante el confinamiento	percepción de vivienda moderada a muy adecuada	hace nueva actividad	educación universitaria o superior	algún seguro de salud público	1	1	no consume alcohol	empleado	no consumo de tabaco	no consumo de drogas	Totalmente de acuerdo	no consumo de antidepresivos	no consumo bebidas azucaradas	0	1	no	tiene algún consumo de redes sociales	tiene algún consumo de TV	si aumentó consumo de TV	si aumentó consumo de redes sociales	0
11828754286	50	Más de 120 m2	4	0	0	Moderadamente preocupado	He disminuido el consumo	9	12	moderate anxiety	mild depression	buena salud autopercibida	presencia de enfermedad crónica	hombre	no COVID-19	no violencia o maltrato durante el confinamiento	percepción de vivienda moderada a muy adecuada	hace nueva actividad	educación universitaria o superior	seguro de salud privado	1	1	no consume alcohol	trabajo por cuenta propia	no consumo de tabaco	no consumo de drogas	Totalmente de acuerdo	no consumo de antidepresivos	tiene algún consumo de bebidas azucaradas	0	0	no	tiene algún consumo de redes sociales	tiene algún consumo de TV	si aumentó consumo de TV	si aumentó consumo de redes sociales	1
11828780387	50	Más de 120 m2	3	1	2	Muy preocupado	He disminuido el consumo	7	11	moderate anxiety	mild depression	buena salud autopercibida	presencia de enfermedad crónica	mujer	no COVID-19	no violencia o maltrato durante el confinamiento	percepción de vivienda moderada a muy adecuada	no ha cambiado su rutina de actividad física	educación universitaria o superior		1	1	no consume alcohol		no consumo de tabaco	no consumo de drogas	Totalmente de acuerdo	tiene algún consumo de antidepresivos	no consumo bebidas azucaradas	0	0	no	tiene algún consumo de redes sociales	tiene algún consumo de TV	si aumentó consumo de TV	si aumentó consumo de redes sociales	0
11828783148	47	Más de 120 m2	4	0	2	Nada preocupado	He mantenido el mismo consumo	3	4	no anxiety	no depression	buena salud autopercibida	no tiene enfermedad crónica	hombre	tiene o tuvo COVID-19	no violencia o maltrato durante el confinamiento	percepción de vivienda moderada a muy adecuada	no ha cambiado su rutina de actividad física	educación universitaria o superior	seguro de salud privado	0	0	no consume alcohol	trabajo por cuenta propia	no consumo de tabaco	no consumo de drogas	Totalmente de acuerdo	no consumo de antidepresivos	no consumo bebidas azucaradas	0	0	no	tiene algún consumo de redes sociales	tiene algún consumo de TV	si aumentó consumo de TV	si aumentó consumo de redes sociales	0
11828787070	28	Más de 120 m2	4	2	0	Muy preocupado	He aumentado el consumo	10	14	moderate anxiety	moderate depression	buena salud autopercibida	presencia de enfermedad crónica	mujer	no COVID-19	no violencia o maltrato durante el confinamiento	percepción de vivienda moderada a muy adecuada	hace nueva actividad	educación universitaria o superior	algún seguro de salud público	1	1	no consume alcohol	trabajo por cuenta propia	no consumo de tabaco	no consumo de drogas	Totalmente de acuerdo	no consumo de antidepresivos	no consumo bebidas azucaradas	0	1	no	tiene algún consumo de redes sociales	tiene algún consumo de TV	si aumentó consumo de TV	si aumentó consumo de redes sociales	0
11828807880	22	De 80 a 100 m2	4	0	1	Muy preocupado	He mantenido el mismo consumo	18	20	severe anxiety	moderately severe depression	mala salud autopercibida	presencia de enfermedad crónica	hombre	no COVID-19	si ha sufrido violencia o maltrato en el confinamiento	percepción de vivienda moderada a muy adecuada	hace nueva actividad			1	1	no consume alcohol		no consumo de tabaco	tiene algún consumo de drogas	Totalmente de acuerdo	no consumo de antidepresivos	no consumo bebidas azucaradas	0	0	no	tiene algún consumo de redes sociales	tiene algún consumo de TV	no aumento TV	si aumentó consumo de redes sociales	1
11828831583	39	De 100 a 120 m2	3	0	2	Un poco preocupado	He disminuido el consumo	2			no depression	buena salud autopercibida	no tiene enfermedad crónica	mujer	no COVID-19	no violencia o maltrato durante el confinamiento	percepción de vivienda moderada a muy adecuada	no ha cambiado su rutina de actividad física	educación universitaria o superior	usuario del MSP únicamente	0		no consume alcohol	trabajo por cuenta propia	no consumo de tabaco	no consumo de drogas	Un poco en desacuerdo	no consumo de antidepresivos	tiene algún consumo de bebidas azucaradas	0	0	no	tiene algún consumo de redes sociales	tiene algún consumo de TV	si aumentó consumo de TV	no aumento uso de redes sosciales	0
11828836262	42	De 50 a 80 m2	2	2	0	Muy preocupado	He disminuido el consumo	8	17	severe anxiety	mild depression	buena salud autopercibida	presencia de enfermedad crónica	mujer	no COVID-19	no violencia o maltrato durante el confinamiento	percepción de vivienda moderada a muy adecuada	hace nueva actividad	educación universitaria o superior	seguro de salud privado	1	1	no consume alcohol	empleado	no consumo de tabaco	no consumo de drogas	Totalmente de acuerdo	no consumo de antidepresivos	tiene algún consumo de bebidas azucaradas	0	0	no	tiene algún consumo de redes sociales	tiene algún consumo de TV	si aumentó consumo de TV	si aumentó consumo de redes sociales	0
11828837809	30	De 80 a 100 m2	3	0	1	Muy preocupado	He disminuido el consumo	4	13	moderate anxiety	no depression	buena salud autopercibida	no tiene enfermedad crónica	hombre	no COVID-19	no violencia o maltrato durante el confinamiento	percepción de vivienda moderada a muy adecuada	no ha cambiado su rutina de actividad física	educación universitaria o superior	algún seguro de salud público	0	1	tiene algún consumo de alcohol	empleado	no consumo de tabaco	no consumo de drogas	Totalmente de acuerdo	no consumo de antidepresivos	tiene algún consumo de bebidas azucaradas	0	0	no	tiene algún consumo de redes sociales	tiene algún consumo de TV	si aumentó consumo de TV	si aumentó consumo de redes sociales	0
11828838265	29	Más de 120 m2	5	2	2	Bastante preocupado	He aumentado el consumo	0	0	no anxiety	no depression	buena salud autopercibida	no tiene enfermedad crónica	mujer	no COVID-19	no violencia o maltrato durante el confinamiento	percepción de vivienda moderada a muy adecuada	hace nueva actividad	educación universitaria o superior	algún seguro de salud público	0	0	no consume alcohol	empleado	no consumo de tabaco	no consumo de drogas	Totalmente en desacuerdo	no consumo de antidepresivos	no consumo bebidas azucaradas	0	1	no	tiene algún consumo de redes sociales	tiene algún consumo de TV	no aumento TV	si aumentó consumo de redes sociales	0
11828851539	42	De 80 a 100 m2	6	3	2	Moderadamente preocupado	He disminuido el consumo	4	10	moderate anxiety	no depression	buena salud autopercibida	no tiene enfermedad crónica	mujer	no COVID-19	no violencia o maltrato durante el confinamiento	percepción de vivienda moderada a muy adecuada	hace nueva actividad	educación universitaria o superior	algún seguro de salud público	0	1	no consume alcohol	trabajo por cuenta propia	no consumo de tabaco	no consumo de drogas	Totalmente de acuerdo	no consumo de antidepresivos	tiene algún consumo de bebidas azucaradas	0	0	no	tiene algún consumo de redes sociales	tiene algún consumo de TV	no aumento TV	si aumentó consumo de redes sociales	0
11828863673		De 100 a 120 m2	4	0	3							buena salud autopercibida	no tiene enfermedad crónica		tiene o tuvo COVID-19	no violencia o maltrato durante el confinamiento	percepción de vivienda moderada a muy adecuada		educación inferior a universitaria	algún seguro de salud público				empleado										no veo TV			0
11828871052		De 50 a 80 m2	2	0	0	Moderadamente preocupado	He aumentado el consumo	3	3	no anxiety	no depression	buena salud autopercibida	no tiene enfermedad crónica		no COVID-19	no violencia o maltrato durante el confinamiento	percepción de vivienda poco o nada adecuada	hace nueva actividad	educación universitaria o superior	usuario del MSP únicamente	0	0	no consume alcohol	empleado	no consumo de tabaco	no consumo de drogas	Totalmente de acuerdo	no consumo de antidepresivos	tiene algún consumo de bebidas azucaradas	0	1	no	tiene algún consumo de redes sociales	tiene algún consumo de TV	si aumentó consumo de TV	no aumento uso de redes sosciales	0
11828882992	55	Más de 120 m2	4	1	0	Bastante preocupado	He disminuido el consumo	8	9	mild anxiety	mild depression	buena salud autopercibida	presencia de enfermedad crónica	hombre	tiene o tuvo COVID-19	no violencia o maltrato durante el confinamiento	percepción de vivienda moderada a muy adecuada	no ha cambiado su rutina de actividad física	educación universitaria o superior	algún seguro de salud público	1	1	tiene algún consumo de alcohol	empleado	no consumo de tabaco	no consumo de drogas	Totalmente de acuerdo	tiene algún consumo de antidepresivos	tiene algún consumo de bebidas azucaradas	1	0	no	tiene algún consumo de redes sociales	tiene algún consumo de TV	si aumentó consumo de TV	si aumentó consumo de redes sociales	1
11828884437	39	Más de 120 m2	1									buena salud autopercibida	presencia de enfermedad crónica	mujer	no COVID-19		percepción de vivienda moderada a muy adecuada		educación universitaria o superior	seguro de salud privado				trabajo por cuenta propia										no veo TV			0
11828887338	34	De 80 a 100 m2	2	0	0	Un poco preocupado	He aumentado el consumo	16	20	severe anxiety	moderately severe depression	buena salud autopercibida	presencia de enfermedad crónica	mujer	no COVID-19	si ha sufrido violencia o maltrato en el confinamiento	percepción de vivienda moderada a muy adecuada	hace nueva actividad	educación universitaria o superior	algún seguro de salud público	1	1	tiene algún consumo de alcohol	trabajo por cuenta propia	no consumo de tabaco	no consumo de drogas	Totalmente de acuerdo	tiene algún consumo de antidepresivos	tiene algún consumo de bebidas azucaradas	0	1	no	tiene algún consumo de redes sociales	tiene algún consumo de TV	si aumentó consumo de TV	si aumentó consumo de redes sociales	0
11828891842	43	De 80 a 100 m2	5	0	2	Muy preocupado	He disminuido el consumo	0	6	mild anxiety	no depression	buena salud autopercibida	presencia de enfermedad crónica	mujer	no COVID-19	no violencia o maltrato durante el confinamiento	percepción de vivienda moderada a muy adecuada	hace nueva actividad	educación universitaria o superior	algún seguro de salud público	0	1	no consume alcohol	empleado	no consumo de tabaco	no consumo de drogas	Totalmente de acuerdo	no consumo de antidepresivos	no consumo bebidas azucaradas	0	0	no	tiene algún consumo de redes sociales	tiene algún consumo de TV	no aumento TV	si aumentó consumo de redes sociales	0
11828896004																																		no veo TV			0
11828897429	58	De 80 a 100 m2	1									buena salud autopercibida	presencia de enfermedad crónica	hombre	no COVID-19		percepción de vivienda moderada a muy adecuada			algún seguro de salud público				trabajo por cuenta propia										no veo TV			0
11828900132	28	Más de 120 m2	1			Nada preocupado	No consumo	21	3	no anxiety	severe depression	buena salud autopercibida	no tiene enfermedad crónica	hombre	no COVID-19		percepción de vivienda moderada a muy adecuada		educación universitaria o superior	seguro de salud privado	1	0	no consume alcohol	trabajo no remunerado o estudiante	tiene algún consumo de tabaco	no consumo de drogas	Totalmente de acuerdo	no consumo de antidepresivos	tiene algún consumo de bebidas azucaradas	0	0	no	tiene algún consumo de redes sociales	tiene algún consumo de TV	si aumentó consumo de TV	si aumentó consumo de redes sociales	1
11828902308	39	Más de 120 m2	2	0	0	Muy preocupado	He mantenido el mismo consumo	27	21	severe anxiety	severe depression	mala salud autopercibida	presencia de enfermedad crónica	mujer	no COVID-19	si ha sufrido violencia o maltrato en el confinamiento	percepción de vivienda moderada a muy adecuada	hace nueva actividad	educación universitaria o superior	algún seguro de salud público	1	1	tiene algún consumo de alcohol	empleado	tiene algún consumo de tabaco	no consumo de drogas	Totalmente de acuerdo	tiene algún consumo de antidepresivos	no consumo bebidas azucaradas	0	0	si	tiene algún consumo de redes sociales	tiene algún consumo de TV	si aumentó consumo de TV	si aumentó consumo de redes sociales	0
11828903326	67	De 100 a 120 m2	4	0	3	Nada preocupado	He aumentado el consumo	0	1	no anxiety	no depression	buena salud autopercibida	no tiene enfermedad crónica	hombre	no COVID-19	no violencia o maltrato durante el confinamiento	percepción de vivienda moderada a muy adecuada	hace nueva actividad	educación universitaria o superior	algún seguro de salud público	0	0	no consume alcohol	empleado	no consumo de tabaco	no consumo de drogas	Un poco en desacuerdo	no consumo de antidepresivos	no consumo bebidas azucaradas	0	1	no	no consumo redes sociales	tiene algún consumo de TV	no aumento TV	no aumento uso de redes sosciales	0
11828910077	34	De 50 a 80 m2	3	1	1	Muy preocupado	No consumo	21	21	severe anxiety	severe depression	mala salud autopercibida	no tiene enfermedad crónica	mujer	tiene o tuvo COVID-19	no violencia o maltrato durante el confinamiento	percepción de vivienda poco o nada adecuada	no ha cambiado su rutina de actividad física	educación universitaria o superior	algún seguro de salud público	1	1	no consume alcohol	empleado	no consumo de tabaco	no consumo de drogas	Totalmente de acuerdo	no consumo de antidepresivos	tiene algún consumo de bebidas azucaradas	0	0	no	tiene algún consumo de redes sociales	tiene algún consumo de TV	si aumentó consumo de TV	si aumentó consumo de redes sociales	0
11828925936	32	Más de 120 m2	3	2	0	Bastante preocupado	He mantenido el mismo consumo	10	9	mild anxiety	moderate depression	buena salud autopercibida	no tiene enfermedad crónica	mujer	no COVID-19	no violencia o maltrato durante el confinamiento	percepción de vivienda moderada a muy adecuada	hace nueva actividad	educación universitaria o superior		1	1	no consume alcohol		no consumo de tabaco	no consumo de drogas	Totalmente de acuerdo	no consumo de antidepresivos	no consumo bebidas azucaradas	0	0	no	tiene algún consumo de redes sociales	tiene algún consumo de TV	no aumento TV	si aumentó consumo de redes sociales	0
11828934921	40	De 80 a 100 m2	1			Bastante preocupado	He aumentado el consumo	5	7	mild anxiety	mild depression	buena salud autopercibida	no tiene enfermedad crónica	mujer	no COVID-19		percepción de vivienda moderada a muy adecuada	hace nueva actividad	educación universitaria o superior	algún seguro de salud público	1	1	tiene algún consumo de alcohol	trabajo no remunerado o estudiante	no consumo de tabaco	no consumo de drogas	Totalmente de acuerdo	no consumo de antidepresivos	no consumo bebidas azucaradas	0	1	no	tiene algún consumo de redes sociales	no veo TV	no aumento TV	no aumento uso de redes sosciales	0
11828959485	46	Más de 120 m2	4	2	2	Moderadamente preocupado	He mantenido el mismo consumo	5	6	mild anxiety	mild depression	buena salud autopercibida	presencia de enfermedad crónica	mujer	no COVID-19	no violencia o maltrato durante el confinamiento	percepción de vivienda moderada a muy adecuada	no ha cambiado su rutina de actividad física	educación universitaria o superior	seguro de salud privado	1	1	no consume alcohol	trabajo por cuenta propia	no consumo de tabaco	no consumo de drogas	Totalmente de acuerdo	no consumo de antidepresivos	tiene algún consumo de bebidas azucaradas	0	0	no	tiene algún consumo de redes sociales	tiene algún consumo de TV	no aumento TV	si aumentó consumo de redes sociales	0
11828962055																																		no veo TV			0
11828963744																																		no veo TV			0
11828966955	39	De 80 a 100 m2	3	0	1	Bastante preocupado	He disminuido el consumo	6	8	mild anxiety	mild depression	buena salud autopercibida	no tiene enfermedad crónica	mujer	no COVID-19	no violencia o maltrato durante el confinamiento	percepción de vivienda moderada a muy adecuada	no ha cambiado su rutina de actividad física	educación universitaria o superior	algún seguro de salud público	1	1	tiene algún consumo de alcohol	trabajo por cuenta propia	tiene algún consumo de tabaco	no consumo de drogas	Totalmente de acuerdo	no consumo de antidepresivos	tiene algún consumo de bebidas azucaradas	0	0	no	tiene algún consumo de redes sociales	tiene algún consumo de TV	si aumentó consumo de TV	no aumento uso de redes sosciales	0
11828968307	40	Más de 120 m2	3	1	0	Moderadamente preocupado	He disminuido el consumo	4	7	mild anxiety	no depression	buena salud autopercibida	no tiene enfermedad crónica	hombre	no COVID-19	si ha sufrido violencia o maltrato en el confinamiento	percepción de vivienda moderada a muy adecuada	no ha cambiado su rutina de actividad física		algún seguro de salud público	0	1	no consume alcohol	empleado	no consumo de tabaco	no consumo de drogas	Totalmente de acuerdo	no consumo de antidepresivos	tiene algún consumo de bebidas azucaradas	0	0	no	tiene algún consumo de redes sociales	tiene algún consumo de TV	si aumentó consumo de TV	si aumentó consumo de redes sociales	0
11828974987	24	De 80 a 100 m2	6	2	2									mujer		no violencia o maltrato durante el confinamiento	percepción de vivienda poco o nada adecuada		educación universitaria o superior	usuario del MSP únicamente				trabajo no remunerado o estudiante										no veo TV			0
11828982757	56	Más de 120 m2	5	0	0	Moderadamente preocupado	He mantenido el mismo consumo	2	7	mild anxiety	no depression	buena salud autopercibida	no tiene enfermedad crónica	mujer	no COVID-19	no violencia o maltrato durante el confinamiento	percepción de vivienda moderada a muy adecuada	hace nueva actividad	educación universitaria o superior		0	1	no consume alcohol	trabajo por cuenta propia	no consumo de tabaco	no consumo de drogas	Totalmente de acuerdo	no consumo de antidepresivos	no consumo bebidas azucaradas	0	0	no	tiene algún consumo de redes sociales	tiene algún consumo de TV	no aumento TV	no aumento uso de redes sosciales	0
11828983549	23	De 50 a 80 m2	4	0	0	Bastante preocupado	He disminuido el consumo	3	8	mild anxiety	no depression	buena salud autopercibida	no tiene enfermedad crónica	mujer	no COVID-19	no violencia o maltrato durante el confinamiento	percepción de vivienda moderada a muy adecuada	hace nueva actividad	educación inferior a universitaria	usuario del MSP únicamente	0	1	tiene algún consumo de alcohol	trabajo no remunerado o estudiante	no consumo de tabaco	no consumo de drogas	Totalmente de acuerdo	no consumo de antidepresivos	tiene algún consumo de bebidas azucaradas	0	0	no	tiene algún consumo de redes sociales	tiene algún consumo de TV	no aumento TV	no aumento uso de redes sosciales	0
11828985237	44	De 80 a 100 m2	4	2	2	Bastante preocupado	He disminuido el consumo	26	20	severe anxiety	severe depression	mala salud autopercibida	presencia de enfermedad crónica	mujer	no COVID-19	no violencia o maltrato durante el confinamiento	percepción de vivienda poco o nada adecuada	hace nueva actividad	educación universitaria o superior	algún seguro de salud público	1	1	no consume alcohol	empleado	no consumo de tabaco	no consumo de drogas	Totalmente de acuerdo	no consumo de antidepresivos	tiene algún consumo de bebidas azucaradas	0	0	si	tiene algún consumo de redes sociales	tiene algún consumo de TV	no aumento TV	no aumento uso de redes sosciales	0
11828986161	56	De 50 a 80 m2	5	0	2	Muy preocupado	He disminuido el consumo	1	7	mild anxiety	no depression	buena salud autopercibida	no tiene enfermedad crónica	hombre	no COVID-19	si ha sufrido violencia o maltrato en el confinamiento	percepción de vivienda moderada a muy adecuada	no ha cambiado su rutina de actividad física	educación universitaria o superior	algún seguro de salud público	0	1	no consume alcohol	empleado	no consumo de tabaco	no consumo de drogas	Totalmente de acuerdo	no consumo de antidepresivos	no consumo bebidas azucaradas	0	0	no	tiene algún consumo de redes sociales	tiene algún consumo de TV	si aumentó consumo de TV	si aumentó consumo de redes sociales	0
11828990700	50	Más de 120 m2	3	1	0	Moderadamente preocupado	He mantenido el mismo consumo	5	5	mild anxiety	mild depression	mala salud autopercibida	presencia de enfermedad crónica	mujer	no COVID-19	no violencia o maltrato durante el confinamiento	percepción de vivienda moderada a muy adecuada	hace nueva actividad	educación universitaria o superior	seguro de salud privado	1	1	no consume alcohol	empleado	no consumo de tabaco	no consumo de drogas	Totalmente en desacuerdo	no consumo de antidepresivos	tiene algún consumo de bebidas azucaradas	0	0	no	tiene algún consumo de redes sociales	no veo TV	no aumento TV	si aumentó consumo de redes sociales	0
11829002712	39													hombre																				no veo TV			0
11829013468	25													mujer					educación universitaria o superior	seguro de salud privado				empleado										no veo TV			0
11829023561		Más de 120 m2	3	1	0	Bastante preocupado	He mantenido el mismo consumo	22	12	moderate anxiety	severe depression	buena salud autopercibida	presencia de enfermedad crónica		no COVID-19	no violencia o maltrato durante el confinamiento	percepción de vivienda moderada a muy adecuada	hace nueva actividad	educación universitaria o superior	seguro de salud privado	1	1	tiene algún consumo de alcohol	empleado	tiene algún consumo de tabaco	no consumo de drogas	Totalmente de acuerdo	no consumo de antidepresivos	no consumo bebidas azucaradas	1	0	no	tiene algún consumo de redes sociales	tiene algún consumo de TV	no aumento TV	no aumento uso de redes sosciales	0
11829026427	64	De 80 a 100 m2	2	1	0	Moderadamente preocupado	He mantenido el mismo consumo	0	0	no anxiety	no depression	buena salud autopercibida	presencia de enfermedad crónica	hombre	tiene o tuvo COVID-19	si ha sufrido violencia o maltrato en el confinamiento	percepción de vivienda moderada a muy adecuada	no ha cambiado su rutina de actividad física	educación universitaria o superior	algún seguro de salud público	0	0	no consume alcohol	trabajo no remunerado o estudiante	no consumo de tabaco	no consumo de drogas	Totalmente de acuerdo	no consumo de antidepresivos	tiene algún consumo de bebidas azucaradas	0	0	no	tiene algún consumo de redes sociales	tiene algún consumo de TV	no aumento TV	no aumento uso de redes sosciales	0
11829038785	57	Más de 120 m2	5	0	1	Muy preocupado	He disminuido el consumo	1	6	mild anxiety	no depression	buena salud autopercibida	no tiene enfermedad crónica	hombre	no COVID-19	no violencia o maltrato durante el confinamiento	percepción de vivienda moderada a muy adecuada	no ha cambiado su rutina de actividad física	educación universitaria o superior	seguro de salud privado	0	1	no consume alcohol	empleado	no consumo de tabaco	no consumo de drogas	Totalmente de acuerdo	no consumo de antidepresivos	tiene algún consumo de bebidas azucaradas	0	0	no	tiene algún consumo de redes sociales	tiene algún consumo de TV	si aumentó consumo de TV	si aumentó consumo de redes sociales	0
11829047272		De 50 a 80 m2	3	2	0	Moderadamente preocupado	He aumentado el consumo	7	6	mild anxiety	mild depression	buena salud autopercibida	no tiene enfermedad crónica		no COVID-19	no violencia o maltrato durante el confinamiento	percepción de vivienda moderada a muy adecuada	hace nueva actividad	educación universitaria o superior	usuario del MSP únicamente	1	1	tiene algún consumo de alcohol		no consumo de tabaco	no consumo de drogas	Totalmente de acuerdo	no consumo de antidepresivos	no consumo bebidas azucaradas	0	1	no	tiene algún consumo de redes sociales	tiene algún consumo de TV	si aumentó consumo de TV	si aumentó consumo de redes sociales	0
11829049817	34	De 80 a 100 m2	4	0	2	Moderadamente preocupado	He mantenido el mismo consumo	9	4	no anxiety	mild depression	buena salud autopercibida	no tiene enfermedad crónica	mujer	no COVID-19	no violencia o maltrato durante el confinamiento	percepción de vivienda moderada a muy adecuada	no ha cambiado su rutina de actividad física	educación universitaria o superior	algún seguro de salud público	1	0	no consume alcohol	empleado	no consumo de tabaco	no consumo de drogas	Totalmente de acuerdo	no consumo de antidepresivos	tiene algún consumo de bebidas azucaradas	0	0	no	tiene algún consumo de redes sociales	tiene algún consumo de TV	si aumentó consumo de TV	si aumentó consumo de redes sociales	0
11829051831	23	De 80 a 100 m2	3	0	0	Bastante preocupado	No consumo	7	11	moderate anxiety	mild depression	buena salud autopercibida		hombre	no COVID-19	no violencia o maltrato durante el confinamiento	percepción de vivienda moderada a muy adecuada	no ha cambiado su rutina de actividad física	educación universitaria o superior	seguro de salud privado	1	1	tiene algún consumo de alcohol	empleado	no consumo de tabaco	no consumo de drogas	Totalmente de acuerdo	no consumo de antidepresivos	tiene algún consumo de bebidas azucaradas	0	0	no	tiene algún consumo de redes sociales	no veo TV	no aumento TV	no aumento uso de redes sosciales	1
11829053985	37	De 100 a 120 m2	4	1	1	Muy preocupado	He aumentado el consumo	8	12	moderate anxiety	mild depression	buena salud autopercibida	no tiene enfermedad crónica	hombre	no COVID-19	si ha sufrido violencia o maltrato en el confinamiento	percepción de vivienda moderada a muy adecuada	no ha cambiado su rutina de actividad física	educación universitaria o superior	algún seguro de salud público	1	1	no consume alcohol	trabajo por cuenta propia	no consumo de tabaco	no consumo de drogas	Totalmente de acuerdo	no consumo de antidepresivos	tiene algún consumo de bebidas azucaradas	0	1	no	tiene algún consumo de redes sociales	tiene algún consumo de TV	si aumentó consumo de TV	no aumento uso de redes sosciales	1
11829060474																																		no veo TV			0
11829071727	24	De 50 a 80 m2	3	0	0	Bastante preocupado	No consumo	19	15	severe anxiety	moderately severe depression	buena salud autopercibida	presencia de enfermedad crónica	mujer	no COVID-19	si ha sufrido violencia o maltrato en el confinamiento	percepción de vivienda moderada a muy adecuada	no ha cambiado su rutina de actividad física	educación universitaria o superior	usuario del MSP únicamente	1	1	no consume alcohol	trabajo no remunerado o estudiante	no consumo de tabaco	no consumo de drogas	Totalmente de acuerdo	no consumo de antidepresivos	no consumo bebidas azucaradas	0	0	no	tiene algún consumo de redes sociales	tiene algún consumo de TV	si aumentó consumo de TV	si aumentó consumo de redes sociales	0
11829109860	35	De 100 a 120 m2	6	2	2	Un poco preocupado	He aumentado el consumo	0	0	no anxiety	no depression	buena salud autopercibida	no tiene enfermedad crónica	hombre	tiene o tuvo COVID-19	no violencia o maltrato durante el confinamiento	percepción de vivienda moderada a muy adecuada	hace nueva actividad	educación universitaria o superior	algún seguro de salud público	0	0	tiene algún consumo de alcohol	empleado	no consumo de tabaco	no consumo de drogas	Un poco de acuerdo	no consumo de antidepresivos	no consumo bebidas azucaradas	0	1	no	tiene algún consumo de redes sociales	tiene algún consumo de TV	no aumento TV	no aumento uso de redes sosciales	0
11829136916	42	De 80 a 100 m2	5	0	2	Bastante preocupado	He mantenido el mismo consumo	7	10	moderate anxiety	mild depression	buena salud autopercibida	no tiene enfermedad crónica	mujer	no COVID-19	no violencia o maltrato durante el confinamiento	percepción de vivienda moderada a muy adecuada	no ha cambiado su rutina de actividad física	educación universitaria o superior	algún seguro de salud público	1	1	no consume alcohol	empleado	no consumo de tabaco	no consumo de drogas	Totalmente de acuerdo	tiene algún consumo de antidepresivos	tiene algún consumo de bebidas azucaradas	0	0	no	tiene algún consumo de redes sociales	tiene algún consumo de TV	si aumentó consumo de TV	si aumentó consumo de redes sociales	0
11829139787	27	Más de 120 m2	6	1	0	Moderadamente preocupado	He mantenido el mismo consumo	5	3	no anxiety	mild depression	buena salud autopercibida	presencia de enfermedad crónica	hombre	no COVID-19	no violencia o maltrato durante el confinamiento	percepción de vivienda moderada a muy adecuada	no ha cambiado su rutina de actividad física	educación universitaria o superior	seguro de salud privado	1	0	tiene algún consumo de alcohol	trabajo por cuenta propia	no consumo de tabaco	tiene algún consumo de drogas	Totalmente de acuerdo	no consumo de antidepresivos	no consumo bebidas azucaradas	0	0	no	tiene algún consumo de redes sociales	tiene algún consumo de TV	si aumentó consumo de TV	si aumentó consumo de redes sociales	1
11829142017	43	Más de 120 m2	1			Muy preocupado	No consumo	13	14	moderate anxiety	moderate depression	buena salud autopercibida	presencia de enfermedad crónica	mujer	no COVID-19		percepción de vivienda moderada a muy adecuada	no ha cambiado su rutina de actividad física	educación universitaria o superior	algún seguro de salud público	1	1	tiene algún consumo de alcohol	trabajo por cuenta propia	tiene algún consumo de tabaco	no consumo de drogas	Totalmente en desacuerdo	tiene algún consumo de antidepresivos	tiene algún consumo de bebidas azucaradas	0	0	no	tiene algún consumo de redes sociales	tiene algún consumo de TV	si aumentó consumo de TV	si aumentó consumo de redes sociales	0
11829151049																																		no veo TV			0
11829199922	22													mujer																				no veo TV			0
11829205003	23	De 80 a 100 m2	2	1	0	Moderadamente preocupado	He aumentado el consumo	16	17	severe anxiety	moderately severe depression	buena salud autopercibida		mujer	no COVID-19	no violencia o maltrato durante el confinamiento	percepción de vivienda moderada a muy adecuada	hace nueva actividad	educación inferior a universitaria	seguro de salud privado	1	1	no consume alcohol	trabajo no remunerado o estudiante	no consumo de tabaco	no consumo de drogas	Totalmente de acuerdo	no consumo de antidepresivos	tiene algún consumo de bebidas azucaradas	0	1	no	tiene algún consumo de redes sociales	no veo TV	no aumento TV	si aumentó consumo de redes sociales	0
11829211901	29	Más de 120 m2	6	1	1	Muy preocupado	No consumo	4	11	moderate anxiety	no depression	buena salud autopercibida	no tiene enfermedad crónica	mujer	no COVID-19	no violencia o maltrato durante el confinamiento	percepción de vivienda moderada a muy adecuada	no ha cambiado su rutina de actividad física	educación universitaria o superior	usuario del MSP únicamente	0	1	no consume alcohol	trabajo por cuenta propia	tiene algún consumo de tabaco	no consumo de drogas	Totalmente de acuerdo	no consumo de antidepresivos	tiene algún consumo de bebidas azucaradas	0	0	no	tiene algún consumo de redes sociales	tiene algún consumo de TV	si aumentó consumo de TV	si aumentó consumo de redes sociales	0
11829215611	22	De 80 a 100 m2	4	0	1	Moderadamente preocupado	He mantenido el mismo consumo	6	7	mild anxiety	mild depression	buena salud autopercibida	no tiene enfermedad crónica	mujer	no COVID-19	si ha sufrido violencia o maltrato en el confinamiento	percepción de vivienda moderada a muy adecuada	hace nueva actividad	educación inferior a universitaria	usuario del MSP únicamente	1	1	tiene algún consumo de alcohol	trabajo no remunerado o estudiante	no consumo de tabaco	no consumo de drogas	Totalmente en desacuerdo	no consumo de antidepresivos	tiene algún consumo de bebidas azucaradas	0	0	no	tiene algún consumo de redes sociales	tiene algún consumo de TV	si aumentó consumo de TV	si aumentó consumo de redes sociales	0
11829221187	23	De 80 a 100 m2	4	3	0	Muy preocupado	He mantenido el mismo consumo	19	21	severe anxiety	moderately severe depression	buena salud autopercibida	no tiene enfermedad crónica	mujer	no COVID-19	si ha sufrido violencia o maltrato en el confinamiento	percepción de vivienda moderada a muy adecuada	hace nueva actividad	educación inferior a universitaria		1	1	no consume alcohol	trabajo no remunerado o estudiante	no consumo de tabaco	no consumo de drogas	Totalmente de acuerdo	no consumo de antidepresivos	no consumo bebidas azucaradas	0	0	si	tiene algún consumo de redes sociales	tiene algún consumo de TV	no aumento TV	no aumento uso de redes sosciales	0
11829223599	33	De 100 a 120 m2	4	2	0							buena salud autopercibida	no tiene enfermedad crónica	mujer	no COVID-19	no violencia o maltrato durante el confinamiento	percepción de vivienda moderada a muy adecuada							trabajo no remunerado o estudiante										no veo TV			0
11829224081	19	Más de 120 m2	4	2	0							buena salud autopercibida	no tiene enfermedad crónica	mujer	no COVID-19	no violencia o maltrato durante el confinamiento	percepción de vivienda moderada a muy adecuada		educación inferior a universitaria	algún seguro de salud público				trabajo no remunerado o estudiante										no veo TV			0
11829244380	33	De 80 a 100 m2	4											hombre			percepción de vivienda moderada a muy adecuada		educación universitaria o superior	algún seguro de salud público				empleado										no veo TV			0
11829252854	22	De 100 a 120 m2	5	2	1									mujer		no violencia o maltrato durante el confinamiento	percepción de vivienda moderada a muy adecuada		educación inferior a universitaria	usuario del MSP únicamente				trabajo no remunerado o estudiante										no veo TV			0
11829286963	29	De 80 a 100 m2	6	0	0	Moderadamente preocupado	He disminuido el consumo	17	13	moderate anxiety	moderately severe depression	buena salud autopercibida	no tiene enfermedad crónica	hombre	no COVID-19	si ha sufrido violencia o maltrato en el confinamiento	percepción de vivienda moderada a muy adecuada	no ha cambiado su rutina de actividad física	educación inferior a universitaria		1	1	no consume alcohol	trabajo no remunerado o estudiante	no consumo de tabaco	no consumo de drogas	Totalmente en desacuerdo	no consumo de antidepresivos	tiene algún consumo de bebidas azucaradas	0	0	no	tiene algún consumo de redes sociales	tiene algún consumo de TV	no aumento TV	si aumentó consumo de redes sociales	1
11829291574	26	De 100 a 120 m2	4	0	0	Moderadamente preocupado	He mantenido el mismo consumo	12	11	moderate anxiety	moderate depression	buena salud autopercibida	presencia de enfermedad crónica	hombre	no COVID-19	no violencia o maltrato durante el confinamiento	percepción de vivienda moderada a muy adecuada	no ha cambiado su rutina de actividad física	educación universitaria o superior	usuario del MSP únicamente	1	1	tiene algún consumo de alcohol	trabajo por cuenta propia	no consumo de tabaco	no consumo de drogas	Totalmente de acuerdo	no consumo de antidepresivos	tiene algún consumo de bebidas azucaradas	0	0	no	tiene algún consumo de redes sociales	tiene algún consumo de TV	no aumento TV	no aumento uso de redes sosciales	1
11829300271	19	De 80 a 100 m2	3	0	0	Muy preocupado	No consumo	3	1	no anxiety	no depression	mala salud autopercibida	no tiene enfermedad crónica	mujer	no COVID-19	no violencia o maltrato durante el confinamiento	percepción de vivienda moderada a muy adecuada	no ha cambiado su rutina de actividad física	educación inferior a universitaria		0	0	no consume alcohol	trabajo no remunerado o estudiante	no consumo de tabaco	no consumo de drogas	Totalmente de acuerdo	no consumo de antidepresivos	tiene algún consumo de bebidas azucaradas	0	0	no	tiene algún consumo de redes sociales	no veo TV	no aumento TV	si aumentó consumo de redes sociales	0
11829311303	25	De 50 a 80 m2	1			Moderadamente preocupado	He disminuido el consumo	26	21	severe anxiety	severe depression	mala salud autopercibida		hombre	no COVID-19		percepción de vivienda moderada a muy adecuada	no ha cambiado su rutina de actividad física	educación inferior a universitaria	algún seguro de salud público	1	1	tiene algún consumo de alcohol	trabajo no remunerado o estudiante	no consumo de tabaco	tiene algún consumo de drogas	Totalmente de acuerdo	tiene algún consumo de antidepresivos	no consumo bebidas azucaradas	0	0	si	tiene algún consumo de redes sociales	tiene algún consumo de TV	si aumentó consumo de TV	si aumentó consumo de redes sociales	1
11829316506	50	De 80 a 100 m2	2	1	0	Moderadamente preocupado	He mantenido el mismo consumo	6	7	mild anxiety	mild depression	buena salud autopercibida	presencia de enfermedad crónica	mujer	no COVID-19	no violencia o maltrato durante el confinamiento	percepción de vivienda moderada a muy adecuada	hace nueva actividad	educación universitaria o superior	algún seguro de salud público	1	1	no consume alcohol	empleado	no consumo de tabaco	no consumo de drogas	Totalmente de acuerdo	no consumo de antidepresivos	tiene algún consumo de bebidas azucaradas	0	0	no	tiene algún consumo de redes sociales	tiene algún consumo de TV	si aumentó consumo de TV	si aumentó consumo de redes sociales	0
11829329804	21		2	0	0	Moderadamente preocupado	No consumo	1	3	no anxiety	no depression	buena salud autopercibida	no tiene enfermedad crónica	mujer	no COVID-19	no violencia o maltrato durante el confinamiento	percepción de vivienda moderada a muy adecuada	no ha cambiado su rutina de actividad física		seguro de salud privado	0	0	tiene algún consumo de alcohol	trabajo no remunerado o estudiante	tiene algún consumo de tabaco	no consumo de drogas	Totalmente de acuerdo	no consumo de antidepresivos	tiene algún consumo de bebidas azucaradas	0	0	no	tiene algún consumo de redes sociales	tiene algún consumo de TV	si aumentó consumo de TV	si aumentó consumo de redes sociales	0
11829331019	33	Más de 120 m2	4	2	2	Bastante preocupado	He disminuido el consumo	6	13	moderate anxiety	mild depression	buena salud autopercibida	no tiene enfermedad crónica	mujer	no COVID-19	no violencia o maltrato durante el confinamiento	percepción de vivienda moderada a muy adecuada	no ha cambiado su rutina de actividad física	educación universitaria o superior	algún seguro de salud público	1	1	no consume alcohol	empleado	no consumo de tabaco	no consumo de drogas	Totalmente de acuerdo	no consumo de antidepresivos	tiene algún consumo de bebidas azucaradas	0	0	no	tiene algún consumo de redes sociales	tiene algún consumo de TV	si aumentó consumo de TV	si aumentó consumo de redes sociales	0
11829342403																																		no veo TV			0
11829342785																																		no veo TV			0
11829348898	40	Más de 120 m2	1			Moderadamente preocupado	He aumentado el consumo	6	2	no anxiety	mild depression	buena salud autopercibida	presencia de enfermedad crónica	mujer	no COVID-19		percepción de vivienda moderada a muy adecuada	hace nueva actividad	educación universitaria o superior	seguro de salud privado	1	0	tiene algún consumo de alcohol	empleado	no consumo de tabaco	no consumo de drogas	Totalmente en desacuerdo	no consumo de antidepresivos	tiene algún consumo de bebidas azucaradas	0	1	no	tiene algún consumo de redes sociales	tiene algún consumo de TV	si aumentó consumo de TV	si aumentó consumo de redes sociales	0
11829369508	28	Menos de 50 m2	2	0	0	Bastante preocupado	He aumentado el consumo	5	9	mild anxiety	mild depression	buena salud autopercibida	no tiene enfermedad crónica	mujer	no COVID-19	no violencia o maltrato durante el confinamiento	percepción de vivienda poco o nada adecuada	hace nueva actividad	educación universitaria o superior		1	1	tiene algún consumo de alcohol	empleado	no consumo de tabaco	no consumo de drogas	Totalmente de acuerdo	no consumo de antidepresivos	no consumo bebidas azucaradas	0	1	no	tiene algún consumo de redes sociales	tiene algún consumo de TV	si aumentó consumo de TV	si aumentó consumo de redes sociales	0
11829382789	54	Más de 120 m2	5	0	0	Moderadamente preocupado	He mantenido el mismo consumo	0	0	no anxiety	no depression	buena salud autopercibida	presencia de enfermedad crónica	hombre	no COVID-19	no violencia o maltrato durante el confinamiento	percepción de vivienda moderada a muy adecuada	hace nueva actividad	educación universitaria o superior	algún seguro de salud público	0	0	no consume alcohol	empleado	no consumo de tabaco	no consumo de drogas	Totalmente de acuerdo	no consumo de antidepresivos	tiene algún consumo de bebidas azucaradas	0	0	no	tiene algún consumo de redes sociales	tiene algún consumo de TV	no aumento TV	no aumento uso de redes sosciales	0
11829396337	26	De 100 a 120 m2	4	0	0	Un poco preocupado	He mantenido el mismo consumo	11	8	mild anxiety	moderate depression	buena salud autopercibida	no tiene enfermedad crónica	mujer	no COVID-19	no violencia o maltrato durante el confinamiento	percepción de vivienda moderada a muy adecuada	hace nueva actividad	educación inferior a universitaria	algún seguro de salud público	1	1	tiene algún consumo de alcohol	trabajo no remunerado o estudiante	no consumo de tabaco	tiene algún consumo de drogas	Totalmente de acuerdo	no consumo de antidepresivos	tiene algún consumo de bebidas azucaradas	0	0	no	tiene algún consumo de redes sociales	tiene algún consumo de TV	si aumentó consumo de TV	si aumentó consumo de redes sociales	0
11829403612																			educación universitaria o superior	algún seguro de salud público				empleado										no veo TV			0
11829419238	60	Menos de 50 m2	1			Un poco preocupado		4	6	mild anxiety	no depression	buena salud autopercibida	presencia de enfermedad crónica	hombre	no COVID-19		percepción de vivienda poco o nada adecuada	hace nueva actividad	educación universitaria o superior	algún seguro de salud público	0	1	no consume alcohol	empleado	no consumo de tabaco	no consumo de drogas	Totalmente en desacuerdo	no consumo de antidepresivos	tiene algún consumo de bebidas azucaradas	0		no		tiene algún consumo de TV	no aumento TV		0
11829430303	40	De 100 a 120 m2	6	3	1	Moderadamente preocupado	He disminuido el consumo	6	8	mild anxiety	mild depression	buena salud autopercibida	no tiene enfermedad crónica	mujer	no COVID-19	no violencia o maltrato durante el confinamiento	percepción de vivienda moderada a muy adecuada	no ha cambiado su rutina de actividad física	educación universitaria o superior	algún seguro de salud público	1	1	no consume alcohol	empleado	no consumo de tabaco	no consumo de drogas	Totalmente en desacuerdo	no consumo de antidepresivos	tiene algún consumo de bebidas azucaradas	0	0	no	tiene algún consumo de redes sociales	tiene algún consumo de TV	no aumento TV	si aumentó consumo de redes sociales	0
11829434040	20	De 50 a 80 m2	3	0	0	Moderadamente preocupado	He disminuido el consumo	9	7	mild anxiety	mild depression	buena salud autopercibida	no tiene enfermedad crónica	hombre	no COVID-19	no violencia o maltrato durante el confinamiento	percepción de vivienda poco o nada adecuada	no ha cambiado su rutina de actividad física	educación inferior a universitaria	seguro de salud privado	1	1	tiene algún consumo de alcohol	trabajo no remunerado o estudiante	tiene algún consumo de tabaco	no consumo de drogas	Un poco en desacuerdo	no consumo de antidepresivos	tiene algún consumo de bebidas azucaradas	0	0	no	tiene algún consumo de redes sociales	tiene algún consumo de TV	no aumento TV	si aumentó consumo de redes sociales	1
11829453966	37	De 50 a 80 m2	1			Moderadamente preocupado	He disminuido el consumo	14	11	moderate anxiety	moderate depression	buena salud autopercibida	no tiene enfermedad crónica	mujer	no COVID-19		percepción de vivienda moderada a muy adecuada	no ha cambiado su rutina de actividad física	educación universitaria o superior	algún seguro de salud público	1	1	tiene algún consumo de alcohol	empleado	no consumo de tabaco	tiene algún consumo de drogas	Totalmente de acuerdo	no consumo de antidepresivos	tiene algún consumo de bebidas azucaradas	0	0	no	tiene algún consumo de redes sociales	tiene algún consumo de TV	si aumentó consumo de TV	si aumentó consumo de redes sociales	0
11829459218	25	De 80 a 100 m2	2	0	0	Moderadamente preocupado	He aumentado el consumo	5	7	mild anxiety	mild depression	buena salud autopercibida	no tiene enfermedad crónica	mujer	no COVID-19	no violencia o maltrato durante el confinamiento	percepción de vivienda moderada a muy adecuada	hace nueva actividad	educación universitaria o superior		1	1	tiene algún consumo de alcohol	trabajo no remunerado o estudiante	no consumo de tabaco	no consumo de drogas	Totalmente de acuerdo	no consumo de antidepresivos	no consumo bebidas azucaradas	0	1	no	tiene algún consumo de redes sociales	tiene algún consumo de TV	si aumentó consumo de TV	si aumentó consumo de redes sociales	0
11829463072	45	De 100 a 120 m2	3	2	0	Bastante preocupado	He disminuido el consumo	10	12	moderate anxiety	moderate depression	buena salud autopercibida	presencia de enfermedad crónica	mujer	tiene o tuvo COVID-19	si ha sufrido violencia o maltrato en el confinamiento	percepción de vivienda moderada a muy adecuada	hace nueva actividad	educación universitaria o superior	algún seguro de salud público	1	1	tiene algún consumo de alcohol	trabajo por cuenta propia	no consumo de tabaco	no consumo de drogas	Totalmente de acuerdo	no consumo de antidepresivos	no consumo bebidas azucaradas	0	0	no	tiene algún consumo de redes sociales	no veo TV	no aumento TV	no aumento uso de redes sosciales	0
11829466068	53	Más de 120 m2	8	0	8	Moderadamente preocupado	He disminuido el consumo	0	0	no anxiety	no depression	buena salud autopercibida	presencia de enfermedad crónica	mujer	no COVID-19	no violencia o maltrato durante el confinamiento	percepción de vivienda moderada a muy adecuada	hace nueva actividad	educación universitaria o superior	algún seguro de salud público	0	0	no consume alcohol	empleado	no consumo de tabaco	no consumo de drogas	Totalmente de acuerdo	no consumo de antidepresivos	tiene algún consumo de bebidas azucaradas	0	0		tiene algún consumo de redes sociales	tiene algún consumo de TV	no aumento TV	no aumento uso de redes sosciales	0
11829490806	70	Más de 120 m2	3	2	0	Bastante preocupado	No consumo	13	16	severe anxiety	moderate depression	mala salud autopercibida	presencia de enfermedad crónica	hombre	no COVID-19	si ha sufrido violencia o maltrato en el confinamiento	percepción de vivienda moderada a muy adecuada	no ha cambiado su rutina de actividad física	educación universitaria o superior	algún seguro de salud público	1	1	no consume alcohol	empleado	no consumo de tabaco	no consumo de drogas	Totalmente de acuerdo	tiene algún consumo de antidepresivos	no consumo bebidas azucaradas	0	0	no	tiene algún consumo de redes sociales	no veo TV	no aumento TV	si aumentó consumo de redes sociales	1
11829552268	45	De 100 a 120 m2	5	0	0	Muy preocupado	No consumo	24	19	severe anxiety	severe depression	buena salud autopercibida	no tiene enfermedad crónica	mujer	no COVID-19	no violencia o maltrato durante el confinamiento	percepción de vivienda moderada a muy adecuada	no ha cambiado su rutina de actividad física	educación universitaria o superior	algún seguro de salud público	1	1	no consume alcohol	empleado	no consumo de tabaco	no consumo de drogas	Totalmente de acuerdo	no consumo de antidepresivos	tiene algún consumo de bebidas azucaradas	0	0	no	tiene algún consumo de redes sociales	tiene algún consumo de TV	si aumentó consumo de TV	si aumentó consumo de redes sociales	0
11829561912	52	De 100 a 120 m2	3	2	0	Moderadamente preocupado	He mantenido el mismo consumo	6	18	severe anxiety	mild depression	buena salud autopercibida	no tiene enfermedad crónica	mujer	no COVID-19	si ha sufrido violencia o maltrato en el confinamiento	percepción de vivienda moderada a muy adecuada	hace nueva actividad	educación universitaria o superior	algún seguro de salud público	1	1	no consume alcohol	empleado	no consumo de tabaco	no consumo de drogas	Totalmente de acuerdo	no consumo de antidepresivos	no consumo bebidas azucaradas	0	0	no	tiene algún consumo de redes sociales	tiene algún consumo de TV	si aumentó consumo de TV	si aumentó consumo de redes sociales	0
11829582608	52													mujer					educación universitaria o superior	seguro de salud privado				empleado										no veo TV			0
11829598855	21	De 80 a 100 m2	4	1	1	Bastante preocupado	He mantenido el mismo consumo	10	12	moderate anxiety	moderate depression	buena salud autopercibida	no tiene enfermedad crónica	mujer	no COVID-19	no violencia o maltrato durante el confinamiento	percepción de vivienda poco o nada adecuada	no ha cambiado su rutina de actividad física	educación universitaria o superior	usuario del MSP únicamente	1	1	no consume alcohol	trabajo no remunerado o estudiante	no consumo de tabaco	no consumo de drogas	Totalmente de acuerdo	no consumo de antidepresivos	tiene algún consumo de bebidas azucaradas	0	0	no	tiene algún consumo de redes sociales	tiene algún consumo de TV	no aumento TV	si aumentó consumo de redes sociales	0
11829603634	35	De 80 a 100 m2	3	1	1	Muy preocupado	He disminuido el consumo	11	10	moderate anxiety	moderate depression	buena salud autopercibida	no tiene enfermedad crónica	hombre	no COVID-19	no violencia o maltrato durante el confinamiento	percepción de vivienda moderada a muy adecuada	no ha cambiado su rutina de actividad física	educación universitaria o superior	algún seguro de salud público	1	1	no consume alcohol	empleado	no consumo de tabaco	no consumo de drogas	Totalmente de acuerdo	no consumo de antidepresivos	tiene algún consumo de bebidas azucaradas	0	0	no	tiene algún consumo de redes sociales	tiene algún consumo de TV	si aumentó consumo de TV	si aumentó consumo de redes sociales	1
11829639403	34	De 80 a 100 m2	6	0	1	Moderadamente preocupado	He disminuido el consumo	4	4	no anxiety	no depression	buena salud autopercibida	no tiene enfermedad crónica	hombre	no COVID-19	no violencia o maltrato durante el confinamiento	percepción de vivienda moderada a muy adecuada	no ha cambiado su rutina de actividad física	educación universitaria o superior	usuario del MSP únicamente	0	0	no consume alcohol	trabajo por cuenta propia	no consumo de tabaco	no consumo de drogas	Totalmente de acuerdo	no consumo de antidepresivos	tiene algún consumo de bebidas azucaradas	0	0	no	tiene algún consumo de redes sociales	tiene algún consumo de TV	si aumentó consumo de TV	si aumentó consumo de redes sociales	0
11829674672	37	De 100 a 120 m2	2	0	0	Moderadamente preocupado	He disminuido el consumo	5	3	no anxiety	mild depression	buena salud autopercibida	no tiene enfermedad crónica	hombre	no COVID-19	si ha sufrido violencia o maltrato en el confinamiento	percepción de vivienda moderada a muy adecuada	hace nueva actividad	educación universitaria o superior	algún seguro de salud público	1	0	tiene algún consumo de alcohol	empleado	tiene algún consumo de tabaco	no consumo de drogas	Totalmente de acuerdo	no consumo de antidepresivos	tiene algún consumo de bebidas azucaradas	0	0	no	tiene algún consumo de redes sociales	tiene algún consumo de TV	si aumentó consumo de TV	no aumento uso de redes sosciales	1
11829679342	22	Más de 120 m2	4	2	0	Muy preocupado	No consumo	24	17	severe anxiety	severe depression	buena salud autopercibida	no tiene enfermedad crónica	mujer	no COVID-19	no violencia o maltrato durante el confinamiento	percepción de vivienda moderada a muy adecuada	no ha cambiado su rutina de actividad física	educación universitaria o superior	seguro de salud privado	1	1	no consume alcohol	trabajo no remunerado o estudiante	no consumo de tabaco	no consumo de drogas	Totalmente de acuerdo	no consumo de antidepresivos	tiene algún consumo de bebidas azucaradas	0	0	no	tiene algún consumo de redes sociales	tiene algún consumo de TV	si aumentó consumo de TV	si aumentó consumo de redes sociales	0
11829704313	30	De 50 a 80 m2	2	0	0	Moderadamente preocupado	He aumentado el consumo	3	4	no anxiety	no depression	buena salud autopercibida	no tiene enfermedad crónica	hombre	no COVID-19	no violencia o maltrato durante el confinamiento	percepción de vivienda poco o nada adecuada	hace nueva actividad	educación universitaria o superior	algún seguro de salud público	0	0	tiene algún consumo de alcohol	trabajo por cuenta propia	tiene algún consumo de tabaco	tiene algún consumo de drogas	Totalmente de acuerdo	no consumo de antidepresivos	tiene algún consumo de bebidas azucaradas	0	1	no	tiene algún consumo de redes sociales	tiene algún consumo de TV	si aumentó consumo de TV	si aumentó consumo de redes sociales	0
11829710649	22	De 80 a 100 m2	3	0	0	Un poco preocupado	He disminuido el consumo	23	21	severe anxiety	severe depression	buena salud autopercibida	no tiene enfermedad crónica	hombre	tiene o tuvo COVID-19	si ha sufrido violencia o maltrato en el confinamiento	percepción de vivienda moderada a muy adecuada	hace nueva actividad	educación inferior a universitaria	usuario del MSP únicamente	1	1	no consume alcohol	trabajo no remunerado o estudiante	no consumo de tabaco	no consumo de drogas	Un poco en desacuerdo	no consumo de antidepresivos	no consumo bebidas azucaradas	0	0	no	tiene algún consumo de redes sociales	tiene algún consumo de TV	si aumentó consumo de TV	si aumentó consumo de redes sociales	1
11829733131	32	Más de 120 m2	2	0	0	Un poco preocupado	He disminuido el consumo	18	11	moderate anxiety	moderately severe depression	buena salud autopercibida	no tiene enfermedad crónica	mujer	no COVID-19	no violencia o maltrato durante el confinamiento	percepción de vivienda moderada a muy adecuada	hace nueva actividad	educación universitaria o superior	algún seguro de salud público	1	1	tiene algún consumo de alcohol	empleado	no consumo de tabaco	no consumo de drogas	Totalmente de acuerdo	no consumo de antidepresivos	tiene algún consumo de bebidas azucaradas	0	0	no	tiene algún consumo de redes sociales	tiene algún consumo de TV	si aumentó consumo de TV	si aumentó consumo de redes sociales	0
11829734997	55		3	0	0	Bastante preocupado	He aumentado el consumo	4	5	mild anxiety	no depression	buena salud autopercibida	no tiene enfermedad crónica	hombre	no COVID-19	no violencia o maltrato durante el confinamiento	percepción de vivienda moderada a muy adecuada	no ha cambiado su rutina de actividad física	educación universitaria o superior	seguro de salud privado	0	1	tiene algún consumo de alcohol	trabajo por cuenta propia	tiene algún consumo de tabaco	no consumo de drogas	Totalmente de acuerdo	no consumo de antidepresivos	no consumo bebidas azucaradas	0	1	no	tiene algún consumo de redes sociales	tiene algún consumo de TV	si aumentó consumo de TV	si aumentó consumo de redes sociales	0
11829758785			5		2										no COVID-19	no violencia o maltrato durante el confinamiento																		no veo TV			0
11829770208	22	De 100 a 120 m2	4	0	1	Bastante preocupado	He disminuido el consumo	25	14	moderate anxiety	severe depression	mala salud autopercibida		mujer	no COVID-19	si ha sufrido violencia o maltrato en el confinamiento	percepción de vivienda moderada a muy adecuada	no ha cambiado su rutina de actividad física	educación universitaria o superior	seguro de salud privado	1	1	tiene algún consumo de alcohol	trabajo no remunerado o estudiante	tiene algún consumo de tabaco	no consumo de drogas	Totalmente de acuerdo	tiene algún consumo de antidepresivos	tiene algún consumo de bebidas azucaradas	0	0	si	tiene algún consumo de redes sociales	tiene algún consumo de TV	si aumentó consumo de TV	si aumentó consumo de redes sociales	0
11829786723	24	De 50 a 80 m2	5	1	1	Moderadamente preocupado	He mantenido el mismo consumo	7	4	no anxiety	mild depression	buena salud autopercibida	presencia de enfermedad crónica	mujer	no COVID-19	no violencia o maltrato durante el confinamiento	percepción de vivienda moderada a muy adecuada	hace nueva actividad	educación universitaria o superior	algún seguro de salud público	1	0	no consume alcohol	trabajo no remunerado o estudiante	no consumo de tabaco	no consumo de drogas	Totalmente de acuerdo	no consumo de antidepresivos	tiene algún consumo de bebidas azucaradas	0	0	no	tiene algún consumo de redes sociales	tiene algún consumo de TV	si aumentó consumo de TV	no aumento uso de redes sosciales	0
11829791711	40	Más de 120 m2	2	0	0	Muy preocupado	No consumo	4	2	no anxiety	no depression	buena salud autopercibida	presencia de enfermedad crónica	mujer	no COVID-19	no violencia o maltrato durante el confinamiento	percepción de vivienda moderada a muy adecuada	no ha cambiado su rutina de actividad física	educación universitaria o superior	algún seguro de salud público	0	0	no consume alcohol	empleado	no consumo de tabaco	no consumo de drogas	Totalmente de acuerdo	no consumo de antidepresivos	no consumo bebidas azucaradas	0	0	no	tiene algún consumo de redes sociales	tiene algún consumo de TV	no aumento TV	si aumentó consumo de redes sociales	0
11829819938	40	De 50 a 80 m2	4	0	2	Bastante preocupado	He disminuido el consumo	4	7	mild anxiety	no depression	buena salud autopercibida	no tiene enfermedad crónica	hombre	no COVID-19	no violencia o maltrato durante el confinamiento	percepción de vivienda moderada a muy adecuada	no ha cambiado su rutina de actividad física	educación universitaria o superior	seguro de salud privado	0	1	tiene algún consumo de alcohol	empleado	no consumo de tabaco	no consumo de drogas	Totalmente de acuerdo	no consumo de antidepresivos	tiene algún consumo de bebidas azucaradas	0	0	no	tiene algún consumo de redes sociales	tiene algún consumo de TV	si aumentó consumo de TV	no aumento uso de redes sosciales	0
11829840381	57	Más de 120 m2	4	0	0	Muy preocupado	No consumo	3	16	severe anxiety	no depression	buena salud autopercibida	no tiene enfermedad crónica	mujer	no COVID-19	no violencia o maltrato durante el confinamiento	percepción de vivienda moderada a muy adecuada	no ha cambiado su rutina de actividad física		seguro de salud privado	0	1	tiene algún consumo de alcohol	empleado	no consumo de tabaco	no consumo de drogas	Totalmente de acuerdo	no consumo de antidepresivos	no consumo bebidas azucaradas	0	0	no	tiene algún consumo de redes sociales	tiene algún consumo de TV	si aumentó consumo de TV	si aumentó consumo de redes sociales	0
11829862136	44	Más de 120 m2	4	0	2	Moderadamente preocupado	He mantenido el mismo consumo	9	5	mild anxiety	mild depression	buena salud autopercibida	presencia de enfermedad crónica	hombre	no COVID-19	si ha sufrido violencia o maltrato en el confinamiento	percepción de vivienda moderada a muy adecuada	hace nueva actividad	educación universitaria o superior	algún seguro de salud público	1	1	no consume alcohol	empleado	no consumo de tabaco	no consumo de drogas	Totalmente de acuerdo	no consumo de antidepresivos	no consumo bebidas azucaradas	0	0	no	tiene algún consumo de redes sociales	tiene algún consumo de TV	si aumentó consumo de TV	si aumentó consumo de redes sociales	1
11829897870	37	Más de 120 m2	3	0	0	Muy preocupado	He aumentado el consumo	14	17	severe anxiety	moderate depression	buena salud autopercibida	presencia de enfermedad crónica	mujer	no COVID-19	no violencia o maltrato durante el confinamiento	percepción de vivienda moderada a muy adecuada	no ha cambiado su rutina de actividad física	educación universitaria o superior	algún seguro de salud público	1	1	no consume alcohol	empleado	no consumo de tabaco	no consumo de drogas	Totalmente de acuerdo	tiene algún consumo de antidepresivos	no consumo bebidas azucaradas	0	1	no	tiene algún consumo de redes sociales	tiene algún consumo de TV	si aumentó consumo de TV	si aumentó consumo de redes sociales	0
11829908878	37	Menos de 50 m2	1			Bastante preocupado	He disminuido el consumo	8	9	mild anxiety	mild depression	buena salud autopercibida	no tiene enfermedad crónica	mujer	no COVID-19		percepción de vivienda poco o nada adecuada	no ha cambiado su rutina de actividad física	educación universitaria o superior	algún seguro de salud público	1	1	tiene algún consumo de alcohol	empleado	no consumo de tabaco	no consumo de drogas	Totalmente de acuerdo	no consumo de antidepresivos	tiene algún consumo de bebidas azucaradas	0	0	no	tiene algún consumo de redes sociales	tiene algún consumo de TV	si aumentó consumo de TV	si aumentó consumo de redes sociales	0
11829929257	62	Más de 120 m2	3	2	2	Bastante preocupado	He disminuido el consumo		4	no anxiety		buena salud autopercibida	no tiene enfermedad crónica	hombre	no COVID-19	no violencia o maltrato durante el confinamiento	percepción de vivienda moderada a muy adecuada	hace nueva actividad	educación universitaria o superior	seguro de salud privado		0	no consume alcohol	empleado	no consumo de tabaco	no consumo de drogas	Totalmente de acuerdo	no consumo de antidepresivos	tiene algún consumo de bebidas azucaradas	0	0	no	tiene algún consumo de redes sociales	tiene algún consumo de TV	no aumento TV	si aumentó consumo de redes sociales	0
11829930277	27	De 100 a 120 m2	6	3	0	Muy preocupado	He aumentado el consumo	5	9	mild anxiety	mild depression	buena salud autopercibida	no tiene enfermedad crónica	mujer	no COVID-19	no violencia o maltrato durante el confinamiento	percepción de vivienda moderada a muy adecuada	hace nueva actividad	educación universitaria o superior	algún seguro de salud público	1	1	no consume alcohol	empleado	no consumo de tabaco	no consumo de drogas	Totalmente de acuerdo	no consumo de antidepresivos	tiene algún consumo de bebidas azucaradas	0	1	no	tiene algún consumo de redes sociales	tiene algún consumo de TV	si aumentó consumo de TV	si aumentó consumo de redes sociales	0
11829933171	39	De 100 a 120 m2	2	1	1	Moderadamente preocupado	He disminuido el consumo	16	19	severe anxiety	moderately severe depression	mala salud autopercibida	presencia de enfermedad crónica	mujer	no COVID-19	no violencia o maltrato durante el confinamiento	percepción de vivienda moderada a muy adecuada	no ha cambiado su rutina de actividad física	educación universitaria o superior	algún seguro de salud público	1	1	no consume alcohol	empleado	no consumo de tabaco	no consumo de drogas	Totalmente de acuerdo	no consumo de antidepresivos	tiene algún consumo de bebidas azucaradas	0	0	no	tiene algún consumo de redes sociales	tiene algún consumo de TV	si aumentó consumo de TV	si aumentó consumo de redes sociales	0
11829969029	55	De 80 a 100 m2	1			Moderadamente preocupado	He disminuido el consumo	20	15	severe anxiety	severe depression	buena salud autopercibida	no tiene enfermedad crónica	mujer	no COVID-19		percepción de vivienda moderada a muy adecuada	hace nueva actividad	educación universitaria o superior	algún seguro de salud público	1	1	no consume alcohol		no consumo de tabaco	no consumo de drogas	Totalmente de acuerdo	no consumo de antidepresivos	tiene algún consumo de bebidas azucaradas	0	0	no	tiene algún consumo de redes sociales	no veo TV	no aumento TV	si aumentó consumo de redes sociales	0
11829976339	57	De 100 a 120 m2	3	1	1	Moderadamente preocupado	No consumo	1	6	mild anxiety	no depression	buena salud autopercibida	presencia de enfermedad crónica	hombre	no COVID-19	no violencia o maltrato durante el confinamiento	percepción de vivienda moderada a muy adecuada	hace nueva actividad	educación universitaria o superior	algún seguro de salud público	0	1	no consume alcohol	empleado	no consumo de tabaco	no consumo de drogas	Totalmente de acuerdo	no consumo de antidepresivos	no consumo bebidas azucaradas	0	0	no	tiene algún consumo de redes sociales	tiene algún consumo de TV	no aumento TV	si aumentó consumo de redes sociales	0
11829985549	37													hombre																				no veo TV			0
11829993686	30	De 50 a 80 m2	4	1	1	Muy preocupado	He disminuido el consumo	11	15	severe anxiety	moderate depression	buena salud autopercibida	no tiene enfermedad crónica	mujer	no COVID-19	no violencia o maltrato durante el confinamiento	percepción de vivienda moderada a muy adecuada	hace nueva actividad	educación universitaria o superior	algún seguro de salud público	1	1	tiene algún consumo de alcohol	empleado	no consumo de tabaco	no consumo de drogas	Totalmente de acuerdo	no consumo de antidepresivos	no consumo bebidas azucaradas	0	0	no	tiene algún consumo de redes sociales	tiene algún consumo de TV	si aumentó consumo de TV	si aumentó consumo de redes sociales	0
11830004636	58	Más de 120 m2	3	0	0	Bastante preocupado	He disminuido el consumo	18	13	moderate anxiety	moderately severe depression	mala salud autopercibida	presencia de enfermedad crónica	hombre	no COVID-19	no violencia o maltrato durante el confinamiento	percepción de vivienda moderada a muy adecuada	hace nueva actividad	educación universitaria o superior	algún seguro de salud público	1	1	no consume alcohol	empleado	no consumo de tabaco	no consumo de drogas	Totalmente en desacuerdo	tiene algún consumo de antidepresivos	tiene algún consumo de bebidas azucaradas	0	0	no	tiene algún consumo de redes sociales	tiene algún consumo de TV	no aumento TV	no aumento uso de redes sosciales	1
11830031805	21	De 100 a 120 m2	3	1	0	Moderadamente preocupado	He aumentado el consumo	3	3	no anxiety	no depression	buena salud autopercibida	no tiene enfermedad crónica	mujer	no COVID-19	no violencia o maltrato durante el confinamiento	percepción de vivienda moderada a muy adecuada	hace nueva actividad	educación inferior a universitaria	seguro de salud privado	0	0	tiene algún consumo de alcohol	trabajo no remunerado o estudiante	tiene algún consumo de tabaco	tiene algún consumo de drogas	Totalmente de acuerdo	no consumo de antidepresivos	tiene algún consumo de bebidas azucaradas	0	1	no	tiene algún consumo de redes sociales	tiene algún consumo de TV	si aumentó consumo de TV	si aumentó consumo de redes sociales	0
11830081823	42	De 80 a 100 m2	4	2	2	Muy preocupado	He disminuido el consumo	14	18	severe anxiety	moderate depression	mala salud autopercibida	no tiene enfermedad crónica	mujer	no COVID-19	no violencia o maltrato durante el confinamiento	percepción de vivienda moderada a muy adecuada	no ha cambiado su rutina de actividad física	educación universitaria o superior	algún seguro de salud público	1	1	no consume alcohol	empleado	no consumo de tabaco	no consumo de drogas	Totalmente de acuerdo	no consumo de antidepresivos	tiene algún consumo de bebidas azucaradas	0	0	no	tiene algún consumo de redes sociales	tiene algún consumo de TV	si aumentó consumo de TV	si aumentó consumo de redes sociales	0
11830085228	29	De 50 a 80 m2	2	1	0	Bastante preocupado	He mantenido el mismo consumo	14	15	severe anxiety	moderate depression	buena salud autopercibida	presencia de enfermedad crónica	mujer	no COVID-19	si ha sufrido violencia o maltrato en el confinamiento	percepción de vivienda moderada a muy adecuada	hace nueva actividad	educación universitaria o superior	algún seguro de salud público	1	1	no consume alcohol	trabajo por cuenta propia	no consumo de tabaco	no consumo de drogas	Totalmente de acuerdo	no consumo de antidepresivos	tiene algún consumo de bebidas azucaradas	0	0	no	tiene algún consumo de redes sociales	tiene algún consumo de TV	no aumento TV	si aumentó consumo de redes sociales	0
11830114603	26													hombre					educación universitaria o superior	algún seguro de salud público				empleado										no veo TV			0
11830114642	51	De 100 a 120 m2	5	1	1	Moderadamente preocupado	He disminuido el consumo	17	12	moderate anxiety	moderately severe depression	buena salud autopercibida	presencia de enfermedad crónica	hombre	no COVID-19	si ha sufrido violencia o maltrato en el confinamiento	percepción de vivienda moderada a muy adecuada	no ha cambiado su rutina de actividad física	educación universitaria o superior	algún seguro de salud público	1	1	no consume alcohol	empleado	no consumo de tabaco	no consumo de drogas	Totalmente de acuerdo	tiene algún consumo de antidepresivos	tiene algún consumo de bebidas azucaradas	0	0	no	tiene algún consumo de redes sociales	tiene algún consumo de TV	si aumentó consumo de TV	si aumentó consumo de redes sociales	1
11830115809	53	De 80 a 100 m2	2	1	0	Bastante preocupado	He disminuido el consumo	2	3	no anxiety	no depression	buena salud autopercibida	no tiene enfermedad crónica	hombre	no COVID-19	no violencia o maltrato durante el confinamiento	percepción de vivienda moderada a muy adecuada	no ha cambiado su rutina de actividad física	educación universitaria o superior	algún seguro de salud público	0	0	no consume alcohol	empleado	no consumo de tabaco	no consumo de drogas	Totalmente en desacuerdo	no consumo de antidepresivos	no consumo bebidas azucaradas	0	0	no	tiene algún consumo de redes sociales	tiene algún consumo de TV	si aumentó consumo de TV	si aumentó consumo de redes sociales	0
11830123996	24	Menos de 50 m2	2	1	0	Moderadamente preocupado	No consumo	7	8	mild anxiety	mild depression	buena salud autopercibida	no tiene enfermedad crónica	mujer	no COVID-19	no violencia o maltrato durante el confinamiento	percepción de vivienda moderada a muy adecuada	no ha cambiado su rutina de actividad física	educación universitaria o superior	algún seguro de salud público	1	1	tiene algún consumo de alcohol	trabajo no remunerado o estudiante	tiene algún consumo de tabaco	no consumo de drogas	Totalmente de acuerdo	no consumo de antidepresivos	tiene algún consumo de bebidas azucaradas	0	0	no	tiene algún consumo de redes sociales	tiene algún consumo de TV	no aumento TV	si aumentó consumo de redes sociales	0
11830126615	56	Más de 120 m2	3	2	0	Muy preocupado	He mantenido el mismo consumo	8	15	severe anxiety	mild depression	buena salud autopercibida	presencia de enfermedad crónica	hombre	no COVID-19	no violencia o maltrato durante el confinamiento	percepción de vivienda moderada a muy adecuada	hace nueva actividad	educación universitaria o superior	algún seguro de salud público	1	1	tiene algún consumo de alcohol	empleado	no consumo de tabaco	no consumo de drogas	Totalmente de acuerdo	no consumo de antidepresivos	no consumo bebidas azucaradas	0	0	no	tiene algún consumo de redes sociales	tiene algún consumo de TV	no aumento TV	no aumento uso de redes sosciales	1
11830155289	23													mujer																				no veo TV			0
11830159324	49	Más de 120 m2	4	1	2	Bastante preocupado	He aumentado el consumo	8	6	mild anxiety	mild depression	buena salud autopercibida	no tiene enfermedad crónica	mujer	no COVID-19	no violencia o maltrato durante el confinamiento	percepción de vivienda moderada a muy adecuada	hace nueva actividad	educación universitaria o superior	seguro de salud privado	1	1	tiene algún consumo de alcohol	trabajo por cuenta propia	no consumo de tabaco	no consumo de drogas	Totalmente de acuerdo	no consumo de antidepresivos	tiene algún consumo de bebidas azucaradas	0	1	no	tiene algún consumo de redes sociales	tiene algún consumo de TV	no aumento TV	si aumentó consumo de redes sociales	0
11830179322	30	De 80 a 100 m2	4	0	1	Un poco preocupado	He disminuido el consumo	11	7	mild anxiety	moderate depression	buena salud autopercibida	no tiene enfermedad crónica	mujer	no COVID-19	no violencia o maltrato durante el confinamiento	percepción de vivienda moderada a muy adecuada	hace nueva actividad	educación universitaria o superior	usuario del MSP únicamente	1	1	tiene algún consumo de alcohol	trabajo no remunerado o estudiante	no consumo de tabaco	no consumo de drogas	Un poco de acuerdo	no consumo de antidepresivos	tiene algún consumo de bebidas azucaradas	0	0	no	tiene algún consumo de redes sociales	tiene algún consumo de TV	si aumentó consumo de TV	si aumentó consumo de redes sociales	0
11830214314	54													mujer																				no veo TV			0
11830219233	59	Más de 120 m2	4	1	1		He mantenido el mismo consumo	2	6	mild anxiety	no depression	buena salud autopercibida	no tiene enfermedad crónica	hombre	no COVID-19	no violencia o maltrato durante el confinamiento	percepción de vivienda moderada a muy adecuada	hace nueva actividad	educación universitaria o superior	seguro de salud privado	0	1	tiene algún consumo de alcohol	empleado	no consumo de tabaco	no consumo de drogas	Ni de acuerdo, ni en desacuerdo	no consumo de antidepresivos	no consumo bebidas azucaradas	0	0	no	tiene algún consumo de redes sociales	tiene algún consumo de TV	no aumento TV	si aumentó consumo de redes sociales	0
11830230951	20	Más de 120 m2	6	1	0	Moderadamente preocupado	He aumentado el consumo	15	11	moderate anxiety	moderately severe depression	buena salud autopercibida	presencia de enfermedad crónica	mujer	no COVID-19	no violencia o maltrato durante el confinamiento	percepción de vivienda moderada a muy adecuada	hace nueva actividad	educación universitaria o superior	usuario del MSP únicamente	1	1	no consume alcohol	trabajo no remunerado o estudiante	no consumo de tabaco	no consumo de drogas	Totalmente de acuerdo	no consumo de antidepresivos	no consumo bebidas azucaradas	0	1	no	tiene algún consumo de redes sociales	tiene algún consumo de TV	si aumentó consumo de TV	si aumentó consumo de redes sociales	0
11830231136	42	Más de 120 m2	6	0	4							buena salud autopercibida	no tiene enfermedad crónica	hombre	no COVID-19	no violencia o maltrato durante el confinamiento	percepción de vivienda moderada a muy adecuada		educación universitaria o superior	seguro de salud privado				empleado										no veo TV			0
11830231354	22	Más de 120 m2	3	0	3	Muy preocupado	He aumentado el consumo	12	21	severe anxiety	moderate depression	buena salud autopercibida	no tiene enfermedad crónica	hombre	no COVID-19	no violencia o maltrato durante el confinamiento	percepción de vivienda moderada a muy adecuada	hace nueva actividad	educación universitaria o superior	usuario del MSP únicamente	1	1	tiene algún consumo de alcohol	trabajo no remunerado o estudiante	no consumo de tabaco	tiene algún consumo de drogas	Totalmente de acuerdo	tiene algún consumo de antidepresivos	tiene algún consumo de bebidas azucaradas	0	1	no	tiene algún consumo de redes sociales	tiene algún consumo de TV	si aumentó consumo de TV	si aumentó consumo de redes sociales	1
11830232501	27	De 100 a 120 m2	3	2	0							buena salud autopercibida	no tiene enfermedad crónica	mujer	no COVID-19	no violencia o maltrato durante el confinamiento	percepción de vivienda poco o nada adecuada		educación universitaria o superior	algún seguro de salud público				empleado										no veo TV			0
11830232554		De 50 a 80 m2	4	0	0	Bastante preocupado	No consumo	9	14	moderate anxiety	mild depression	mala salud autopercibida	presencia de enfermedad crónica		no COVID-19	no violencia o maltrato durante el confinamiento	percepción de vivienda moderada a muy adecuada	hace nueva actividad	educación inferior a universitaria		1	1	no consume alcohol	trabajo no remunerado o estudiante	no consumo de tabaco	no consumo de drogas	Totalmente de acuerdo	no consumo de antidepresivos	no consumo bebidas azucaradas	0	0	no	tiene algún consumo de redes sociales	tiene algún consumo de TV	si aumentó consumo de TV	no aumento uso de redes sosciales	0
11830232693	24	De 80 a 100 m2	5	1	1	Muy preocupado	He mantenido el mismo consumo	2	5	mild anxiety	no depression	buena salud autopercibida	no tiene enfermedad crónica	mujer	no COVID-19	si ha sufrido violencia o maltrato en el confinamiento	percepción de vivienda moderada a muy adecuada	hace nueva actividad	educación inferior a universitaria	seguro de salud privado	0	1	no consume alcohol	trabajo no remunerado o estudiante	no consumo de tabaco	no consumo de drogas	Totalmente de acuerdo	no consumo de antidepresivos	tiene algún consumo de bebidas azucaradas	0	0	no	tiene algún consumo de redes sociales	tiene algún consumo de TV	si aumentó consumo de TV	si aumentó consumo de redes sociales	0
11830233414	24	De 80 a 100 m2	4	2	0	Un poco preocupado	He disminuido el consumo	21	16	severe anxiety	severe depression	buena salud autopercibida	no tiene enfermedad crónica	mujer	no COVID-19	si ha sufrido violencia o maltrato en el confinamiento	percepción de vivienda moderada a muy adecuada	hace nueva actividad	educación universitaria o superior		1	1	no consume alcohol	trabajo no remunerado o estudiante	no consumo de tabaco	no consumo de drogas	Totalmente de acuerdo	no consumo de antidepresivos	tiene algún consumo de bebidas azucaradas	0	0	no	tiene algún consumo de redes sociales	tiene algún consumo de TV	si aumentó consumo de TV	si aumentó consumo de redes sociales	0
11830234253	25	Más de 120 m2	5	2	5	Moderadamente preocupado	He aumentado el consumo	12	12	moderate anxiety	moderate depression	buena salud autopercibida	no tiene enfermedad crónica	mujer	no COVID-19	si ha sufrido violencia o maltrato en el confinamiento	percepción de vivienda moderada a muy adecuada	hace nueva actividad	educación universitaria o superior	seguro de salud privado	1	1	tiene algún consumo de alcohol		no consumo de tabaco	no consumo de drogas	Totalmente de acuerdo	no consumo de antidepresivos	tiene algún consumo de bebidas azucaradas	0	1	no	tiene algún consumo de redes sociales	tiene algún consumo de TV	si aumentó consumo de TV	si aumentó consumo de redes sociales	0
11830234441	43	Más de 120 m2	4	1	1	Muy preocupado	He disminuido el consumo	26	18	severe anxiety	severe depression	mala salud autopercibida	presencia de enfermedad crónica	mujer	no COVID-19	no violencia o maltrato durante el confinamiento	percepción de vivienda moderada a muy adecuada	no ha cambiado su rutina de actividad física	educación universitaria o superior	usuario del MSP únicamente	1	1	no consume alcohol	trabajo por cuenta propia	no consumo de tabaco	no consumo de drogas	Totalmente de acuerdo	no consumo de antidepresivos	no consumo bebidas azucaradas	0	0	no	tiene algún consumo de redes sociales	tiene algún consumo de TV	no aumento TV	si aumentó consumo de redes sociales	0
11830235708																																		no veo TV			0
11830236417	20	De 50 a 80 m2	3											mujer			percepción de vivienda moderada a muy adecuada		educación inferior a universitaria	usuario del MSP únicamente				trabajo no remunerado o estudiante										no veo TV			0
11830237209	30													mujer																				no veo TV			0
11830239486	38	De 80 a 100 m2	5	2	1	Bastante preocupado	He disminuido el consumo	7	6	mild anxiety	mild depression	buena salud autopercibida	no tiene enfermedad crónica	mujer	no COVID-19	no violencia o maltrato durante el confinamiento	percepción de vivienda moderada a muy adecuada	no ha cambiado su rutina de actividad física	educación universitaria o superior	seguro de salud privado	1	1	tiene algún consumo de alcohol	empleado	no consumo de tabaco	no consumo de drogas	Totalmente de acuerdo	no consumo de antidepresivos	no consumo bebidas azucaradas	0	0	no	tiene algún consumo de redes sociales	tiene algún consumo de TV	no aumento TV	si aumentó consumo de redes sociales	0
11830241434	24	De 80 a 100 m2	6	3	2	Un poco preocupado	He aumentado el consumo	6	6	mild anxiety	mild depression	buena salud autopercibida	no tiene enfermedad crónica	mujer	no COVID-19	no violencia o maltrato durante el confinamiento	percepción de vivienda moderada a muy adecuada	hace nueva actividad	educación universitaria o superior	algún seguro de salud público	1	1	tiene algún consumo de alcohol	empleado	no consumo de tabaco	no consumo de drogas	Totalmente de acuerdo	no consumo de antidepresivos	tiene algún consumo de bebidas azucaradas	0	1	no	tiene algún consumo de redes sociales	tiene algún consumo de TV	si aumentó consumo de TV	si aumentó consumo de redes sociales	0
11830241520	35	Más de 120 m2	3	0	0	Bastante preocupado	He disminuido el consumo	7	8	mild anxiety	mild depression	buena salud autopercibida	no tiene enfermedad crónica	mujer	no COVID-19	si ha sufrido violencia o maltrato en el confinamiento	percepción de vivienda moderada a muy adecuada	hace nueva actividad	educación universitaria o superior	algún seguro de salud público	1	1	no consume alcohol	empleado	no consumo de tabaco	no consumo de drogas	Totalmente en desacuerdo	no consumo de antidepresivos	no consumo bebidas azucaradas	0	0	no	tiene algún consumo de redes sociales	tiene algún consumo de TV	si aumentó consumo de TV	si aumentó consumo de redes sociales	0
11830243180	23	Más de 120 m2	4	0	0	Un poco preocupado	He aumentado el consumo	8	5	mild anxiety	mild depression	buena salud autopercibida	no tiene enfermedad crónica	hombre	no COVID-19	no violencia o maltrato durante el confinamiento	percepción de vivienda moderada a muy adecuada	hace nueva actividad	educación inferior a universitaria	seguro de salud privado	1	1	tiene algún consumo de alcohol	trabajo no remunerado o estudiante	no consumo de tabaco	no consumo de drogas	Un poco de acuerdo	no consumo de antidepresivos	no consumo bebidas azucaradas	0	1	no	tiene algún consumo de redes sociales	tiene algún consumo de TV	si aumentó consumo de TV	si aumentó consumo de redes sociales	1
11830243245	18	De 80 a 100 m2	3	1	0	Muy preocupado	He disminuido el consumo	18	16	severe anxiety	moderately severe depression	buena salud autopercibida	no tiene enfermedad crónica	hombre	no COVID-19	no violencia o maltrato durante el confinamiento	percepción de vivienda moderada a muy adecuada	no ha cambiado su rutina de actividad física	educación inferior a universitaria		1	1	no consume alcohol	trabajo no remunerado o estudiante	no consumo de tabaco	no consumo de drogas	Totalmente de acuerdo	no consumo de antidepresivos	tiene algún consumo de bebidas azucaradas	0	0	no	tiene algún consumo de redes sociales	tiene algún consumo de TV	si aumentó consumo de TV	si aumentó consumo de redes sociales	1
11830243383	44	De 100 a 120 m2	4	2	2	Bastante preocupado	He mantenido el mismo consumo	0	3	no anxiety	no depression	buena salud autopercibida	no tiene enfermedad crónica	hombre	no COVID-19	no violencia o maltrato durante el confinamiento	percepción de vivienda moderada a muy adecuada	no ha cambiado su rutina de actividad física	educación universitaria o superior	algún seguro de salud público	0	0	no consume alcohol	empleado	no consumo de tabaco	no consumo de drogas	Totalmente de acuerdo	no consumo de antidepresivos	no consumo bebidas azucaradas	0	0	no	tiene algún consumo de redes sociales	no veo TV	no aumento TV	no aumento uso de redes sosciales	0
11830243461	24	De 80 a 100 m2	3	0	0	Moderadamente preocupado	No consumo	0	0	no anxiety	no depression	buena salud autopercibida	presencia de enfermedad crónica	mujer	no COVID-19	no violencia o maltrato durante el confinamiento	percepción de vivienda moderada a muy adecuada	no ha cambiado su rutina de actividad física	educación inferior a universitaria	seguro de salud privado	0	0	no consume alcohol	trabajo no remunerado o estudiante	no consumo de tabaco	no consumo de drogas	Totalmente de acuerdo	no consumo de antidepresivos	tiene algún consumo de bebidas azucaradas	0	0	no	tiene algún consumo de redes sociales	no veo TV	no aumento TV	si aumentó consumo de redes sociales	0
11830243683	31	De 100 a 120 m2	5	1	0	Moderadamente preocupado	No consumo	10	14	moderate anxiety	moderate depression	buena salud autopercibida	no tiene enfermedad crónica	hombre	no COVID-19	no violencia o maltrato durante el confinamiento	percepción de vivienda moderada a muy adecuada	no ha cambiado su rutina de actividad física	educación universitaria o superior	algún seguro de salud público	1	1	no consume alcohol	empleado	no consumo de tabaco	no consumo de drogas	Totalmente de acuerdo	no consumo de antidepresivos	tiene algún consumo de bebidas azucaradas	0	0	no	tiene algún consumo de redes sociales	tiene algún consumo de TV	si aumentó consumo de TV	no aumento uso de redes sosciales	1
11830244129	19	De 50 a 80 m2	9	0	2	Muy preocupado	He aumentado el consumo	13	13	moderate anxiety	moderate depression	buena salud autopercibida	no tiene enfermedad crónica	mujer	no COVID-19	no violencia o maltrato durante el confinamiento	percepción de vivienda poco o nada adecuada	hace nueva actividad	educación inferior a universitaria	seguro de salud privado	1	1	no consume alcohol	trabajo por cuenta propia	no consumo de tabaco	no consumo de drogas	Totalmente de acuerdo	no consumo de antidepresivos	tiene algún consumo de bebidas azucaradas	0	1	no	tiene algún consumo de redes sociales	tiene algún consumo de TV	no aumento TV	si aumentó consumo de redes sociales	0
11830245519	29													mujer																				no veo TV			0
11830246551	20	De 100 a 120 m2	6	3	0	Bastante preocupado	He aumentado el consumo	4	0	no anxiety	no depression	buena salud autopercibida	no tiene enfermedad crónica	mujer	no COVID-19	no violencia o maltrato durante el confinamiento	percepción de vivienda moderada a muy adecuada	hace nueva actividad	educación inferior a universitaria	seguro de salud privado	0	0	no consume alcohol	trabajo no remunerado o estudiante	no consumo de tabaco	no consumo de drogas	Totalmente de acuerdo	no consumo de antidepresivos	tiene algún consumo de bebidas azucaradas	0	1	no	tiene algún consumo de redes sociales	tiene algún consumo de TV	si aumentó consumo de TV	si aumentó consumo de redes sociales	0
11830247491	28	De 80 a 100 m2	4	0	0	Bastante preocupado	He aumentado el consumo	10	15	severe anxiety	moderate depression	buena salud autopercibida	no tiene enfermedad crónica	mujer	no COVID-19	no violencia o maltrato durante el confinamiento	percepción de vivienda moderada a muy adecuada	hace nueva actividad	educación universitaria o superior	algún seguro de salud público	1	1	tiene algún consumo de alcohol	empleado	no consumo de tabaco	no consumo de drogas	Totalmente de acuerdo	no consumo de antidepresivos	tiene algún consumo de bebidas azucaradas	0	1	no	tiene algún consumo de redes sociales	tiene algún consumo de TV	si aumentó consumo de TV	no aumento uso de redes sosciales	0
11830249142																																		no veo TV			0
11830251921	20	De 50 a 80 m2	3	1	0							buena salud autopercibida		hombre	no COVID-19	no violencia o maltrato durante el confinamiento	percepción de vivienda poco o nada adecuada		educación inferior a universitaria	seguro de salud privado				trabajo no remunerado o estudiante										no veo TV			0
11830263461	21	De 50 a 80 m2	3	2	1	Nada preocupado	He disminuido el consumo	15	10	moderate anxiety	moderately severe depression	buena salud autopercibida	presencia de enfermedad crónica	mujer	no COVID-19	no violencia o maltrato durante el confinamiento	percepción de vivienda moderada a muy adecuada	no ha cambiado su rutina de actividad física	educación universitaria o superior	seguro de salud privado	1	1	tiene algún consumo de alcohol	trabajo no remunerado o estudiante	no consumo de tabaco	no consumo de drogas	Un poco de acuerdo	no consumo de antidepresivos	tiene algún consumo de bebidas azucaradas	1	0	no	tiene algún consumo de redes sociales	tiene algún consumo de TV	si aumentó consumo de TV	si aumentó consumo de redes sociales	0
11830264278	20	De 80 a 100 m2	5	3	2	Muy preocupado	No consumo	21	21	severe anxiety	severe depression	mala salud autopercibida	no tiene enfermedad crónica	mujer	no COVID-19	si ha sufrido violencia o maltrato en el confinamiento	percepción de vivienda moderada a muy adecuada	no ha cambiado su rutina de actividad física	educación universitaria o superior	usuario del MSP únicamente	1	1	no consume alcohol	trabajo no remunerado o estudiante	no consumo de tabaco	no consumo de drogas	Totalmente de acuerdo	no consumo de antidepresivos	no consumo bebidas azucaradas	0	0	no	tiene algún consumo de redes sociales	tiene algún consumo de TV	si aumentó consumo de TV	si aumentó consumo de redes sociales	0
11830266511	23													mujer					educación inferior a universitaria	seguro de salud privado				trabajo no remunerado o estudiante										no veo TV			0
11830267731	21	De 80 a 100 m2	3	2	2	Moderadamente preocupado	He disminuido el consumo	11	9	mild anxiety	moderate depression	buena salud autopercibida	no tiene enfermedad crónica	mujer	no COVID-19	no violencia o maltrato durante el confinamiento	percepción de vivienda moderada a muy adecuada	no ha cambiado su rutina de actividad física	educación inferior a universitaria	usuario del MSP únicamente	1	1	no consume alcohol	trabajo no remunerado o estudiante	no consumo de tabaco	no consumo de drogas	Totalmente de acuerdo	no consumo de antidepresivos	no consumo bebidas azucaradas	0	0	no	tiene algún consumo de redes sociales	no veo TV	no aumento TV	si aumentó consumo de redes sociales	0
11830270442	22	De 50 a 80 m2	5	0	0	Un poco preocupado	He disminuido el consumo	14	2	no anxiety	moderate depression	mala salud autopercibida	presencia de enfermedad crónica	mujer	tiene o tuvo COVID-19	no violencia o maltrato durante el confinamiento	percepción de vivienda moderada a muy adecuada	no ha cambiado su rutina de actividad física	educación inferior a universitaria	seguro de salud privado	1	0	tiene algún consumo de alcohol	trabajo no remunerado o estudiante	tiene algún consumo de tabaco	tiene algún consumo de drogas	Totalmente en desacuerdo	tiene algún consumo de antidepresivos	no consumo bebidas azucaradas	0	0	no	tiene algún consumo de redes sociales	tiene algún consumo de TV	si aumentó consumo de TV	si aumentó consumo de redes sociales	0
11830271031																																		no veo TV			0
11830275554	42	Más de 120 m2	7	2	1	Muy preocupado	He aumentado el consumo	4	15	severe anxiety	no depression	buena salud autopercibida	presencia de enfermedad crónica	mujer	no COVID-19	no violencia o maltrato durante el confinamiento	percepción de vivienda moderada a muy adecuada	hace nueva actividad	educación universitaria o superior	algún seguro de salud público	0	1	no consume alcohol	empleado	tiene algún consumo de tabaco	no consumo de drogas	Totalmente de acuerdo	no consumo de antidepresivos	tiene algún consumo de bebidas azucaradas	0	1	no	tiene algún consumo de redes sociales	tiene algún consumo de TV	no aumento TV	no aumento uso de redes sosciales	0
11830276637	36	Más de 120 m2	4	2	2	Muy preocupado	He disminuido el consumo	15	10	moderate anxiety	moderately severe depression	buena salud autopercibida	no tiene enfermedad crónica	mujer	no COVID-19	no violencia o maltrato durante el confinamiento	percepción de vivienda moderada a muy adecuada	no ha cambiado su rutina de actividad física	educación universitaria o superior	seguro de salud privado	1	1	tiene algún consumo de alcohol	empleado	tiene algún consumo de tabaco	no consumo de drogas	Totalmente de acuerdo	no consumo de antidepresivos	tiene algún consumo de bebidas azucaradas	0	0	no	tiene algún consumo de redes sociales	tiene algún consumo de TV	si aumentó consumo de TV	si aumentó consumo de redes sociales	0
11830277647	18	Más de 120 m2	6	0	0	Bastante preocupado	He mantenido el mismo consumo	16	18	severe anxiety	moderately severe depression	buena salud autopercibida	no tiene enfermedad crónica	hombre	no COVID-19	no violencia o maltrato durante el confinamiento	percepción de vivienda moderada a muy adecuada	no ha cambiado su rutina de actividad física	educación universitaria o superior	usuario del MSP únicamente	1	1	no consume alcohol	trabajo no remunerado o estudiante	no consumo de tabaco	no consumo de drogas	Totalmente de acuerdo	no consumo de antidepresivos	tiene algún consumo de bebidas azucaradas	0	0	no	tiene algún consumo de redes sociales	tiene algún consumo de TV	si aumentó consumo de TV	si aumentó consumo de redes sociales	1
11830278311	22													mujer					educación inferior a universitaria	usuario del MSP únicamente				trabajo no remunerado o estudiante										no veo TV			0
11830282017	43	Más de 120 m2	3	1	1	Muy preocupado	No consumo	9	10	moderate anxiety	mild depression	buena salud autopercibida	presencia de enfermedad crónica	hombre	no COVID-19	no violencia o maltrato durante el confinamiento	percepción de vivienda moderada a muy adecuada	no ha cambiado su rutina de actividad física	educación universitaria o superior	usuario del MSP únicamente	1	1	tiene algún consumo de alcohol		no consumo de tabaco	no consumo de drogas	Totalmente de acuerdo	no consumo de antidepresivos	tiene algún consumo de bebidas azucaradas	0	0	no	tiene algún consumo de redes sociales	tiene algún consumo de TV	no aumento TV	si aumentó consumo de redes sociales	1
11830289619	23	De 100 a 120 m2	4	2	0	Muy preocupado	He disminuido el consumo	25	13	moderate anxiety	severe depression	mala salud autopercibida	presencia de enfermedad crónica	hombre	no COVID-19	no violencia o maltrato durante el confinamiento	percepción de vivienda poco o nada adecuada	no ha cambiado su rutina de actividad física	educación universitaria o superior	usuario del MSP únicamente	1	1	no consume alcohol	trabajo no remunerado o estudiante	no consumo de tabaco	no consumo de drogas	Totalmente de acuerdo	no consumo de antidepresivos	tiene algún consumo de bebidas azucaradas	0	0	no	tiene algún consumo de redes sociales	tiene algún consumo de TV	si aumentó consumo de TV	si aumentó consumo de redes sociales	1
11830291292	25	De 50 a 80 m2	4	2	0	Moderadamente preocupado	He aumentado el consumo	9	8	mild anxiety	mild depression	buena salud autopercibida	no tiene enfermedad crónica	mujer	tiene o tuvo COVID-19	no violencia o maltrato durante el confinamiento	percepción de vivienda moderada a muy adecuada	hace nueva actividad	educación universitaria o superior	usuario del MSP únicamente	1	1	no consume alcohol	trabajo no remunerado o estudiante	no consumo de tabaco	no consumo de drogas	Totalmente de acuerdo	no consumo de antidepresivos	no consumo bebidas azucaradas	0	1	no	tiene algún consumo de redes sociales	tiene algún consumo de TV	si aumentó consumo de TV	si aumentó consumo de redes sociales	0
11830291677	28	De 50 a 80 m2	2	0	0	Moderadamente preocupado	He aumentado el consumo	11	13	moderate anxiety	moderate depression	buena salud autopercibida	no tiene enfermedad crónica	mujer	no COVID-19	no violencia o maltrato durante el confinamiento	percepción de vivienda moderada a muy adecuada	hace nueva actividad	educación universitaria o superior	algún seguro de salud público	1	1	no consume alcohol	empleado	no consumo de tabaco	no consumo de drogas	Totalmente de acuerdo	no consumo de antidepresivos	tiene algún consumo de bebidas azucaradas	0	1	no	tiene algún consumo de redes sociales	tiene algún consumo de TV	si aumentó consumo de TV	si aumentó consumo de redes sociales	0
11830293282																																		no veo TV			0
11830304179	38	Más de 120 m2	5	1	2	Bastante preocupado	He mantenido el mismo consumo	0	4	no anxiety	no depression	buena salud autopercibida	no tiene enfermedad crónica	mujer	no COVID-19	no violencia o maltrato durante el confinamiento	percepción de vivienda moderada a muy adecuada	hace nueva actividad	educación universitaria o superior	seguro de salud privado	0	0	tiene algún consumo de alcohol	empleado	tiene algún consumo de tabaco	no consumo de drogas	Un poco de acuerdo	no consumo de antidepresivos	tiene algún consumo de bebidas azucaradas	0	0	no	tiene algún consumo de redes sociales	tiene algún consumo de TV	no aumento TV	si aumentó consumo de redes sociales	0
11830304299	32	De 100 a 120 m2	5	3	2	Bastante preocupado	He disminuido el consumo	15	9	mild anxiety	moderately severe depression	buena salud autopercibida	no tiene enfermedad crónica	hombre	no COVID-19	no violencia o maltrato durante el confinamiento	percepción de vivienda moderada a muy adecuada	no ha cambiado su rutina de actividad física	educación universitaria o superior	algún seguro de salud público	1	1	no consume alcohol	empleado	no consumo de tabaco	no consumo de drogas	Totalmente de acuerdo	no consumo de antidepresivos	tiene algún consumo de bebidas azucaradas	0	0	no	tiene algún consumo de redes sociales	tiene algún consumo de TV	si aumentó consumo de TV	si aumentó consumo de redes sociales	1
11830305069	25													mujer					educación universitaria o superior	seguro de salud privado														no veo TV			0
11830305512	28													mujer																				no veo TV			0
11830310190	45	De 50 a 80 m2	9	5	2	Muy preocupado	He disminuido el consumo	24	18	severe anxiety	severe depression	buena salud autopercibida	presencia de enfermedad crónica	mujer	no COVID-19	no violencia o maltrato durante el confinamiento	percepción de vivienda moderada a muy adecuada	no ha cambiado su rutina de actividad física	educación universitaria o superior	algún seguro de salud público	1	1	no consume alcohol	empleado	no consumo de tabaco	no consumo de drogas	Totalmente de acuerdo	tiene algún consumo de antidepresivos	tiene algún consumo de bebidas azucaradas	0	0	no	tiene algún consumo de redes sociales	tiene algún consumo de TV	no aumento TV	si aumentó consumo de redes sociales	0
11830311101	23	Más de 120 m2	2	1	0	Bastante preocupado	He disminuido el consumo	6	6	mild anxiety	mild depression	buena salud autopercibida	presencia de enfermedad crónica	mujer	no COVID-19	si ha sufrido violencia o maltrato en el confinamiento	percepción de vivienda moderada a muy adecuada	no ha cambiado su rutina de actividad física	educación universitaria o superior	seguro de salud privado	1	1	no consume alcohol	trabajo no remunerado o estudiante	no consumo de tabaco	no consumo de drogas	Totalmente de acuerdo	no consumo de antidepresivos	tiene algún consumo de bebidas azucaradas	0	0	no	tiene algún consumo de redes sociales	tiene algún consumo de TV	no aumento TV	no aumento uso de redes sosciales	0
11830311156	33	De 80 a 100 m2	1			Bastante preocupado	He disminuido el consumo	16	10	moderate anxiety	moderately severe depression	buena salud autopercibida	no tiene enfermedad crónica	mujer	no COVID-19		percepción de vivienda moderada a muy adecuada	hace nueva actividad	educación universitaria o superior	algún seguro de salud público	1	1	tiene algún consumo de alcohol	empleado	tiene algún consumo de tabaco	no consumo de drogas	Totalmente de acuerdo	tiene algún consumo de antidepresivos	tiene algún consumo de bebidas azucaradas	1	0	no	tiene algún consumo de redes sociales	tiene algún consumo de TV	si aumentó consumo de TV	si aumentó consumo de redes sociales	0
11830311234	57	Más de 120 m2	1			Moderadamente preocupado	He disminuido el consumo	10	4	no anxiety	moderate depression	buena salud autopercibida	presencia de enfermedad crónica	mujer	no COVID-19		percepción de vivienda moderada a muy adecuada	no ha cambiado su rutina de actividad física	educación inferior a universitaria	algún seguro de salud público	1	0	tiene algún consumo de alcohol	empleado	no consumo de tabaco	no consumo de drogas	Totalmente de acuerdo	no consumo de antidepresivos	tiene algún consumo de bebidas azucaradas	0	0	no	tiene algún consumo de redes sociales	tiene algún consumo de TV	no aumento TV	si aumentó consumo de redes sociales	0
11830311826	23	Menos de 50 m2	4	0	1	Moderadamente preocupado	No consumo	17	16	severe anxiety	moderately severe depression	mala salud autopercibida	presencia de enfermedad crónica	mujer	no COVID-19	si ha sufrido violencia o maltrato en el confinamiento	percepción de vivienda moderada a muy adecuada	no ha cambiado su rutina de actividad física	educación inferior a universitaria		1	1	no consume alcohol	trabajo no remunerado o estudiante	no consumo de tabaco	no consumo de drogas	Totalmente de acuerdo	tiene algún consumo de antidepresivos	tiene algún consumo de bebidas azucaradas	0	0	no	tiene algún consumo de redes sociales	tiene algún consumo de TV	si aumentó consumo de TV	si aumentó consumo de redes sociales	0
11830312493	49	De 50 a 80 m2	2	0	0	Muy preocupado	He disminuido el consumo	24	19	severe anxiety	severe depression	mala salud autopercibida	presencia de enfermedad crónica	mujer	no COVID-19	no violencia o maltrato durante el confinamiento	percepción de vivienda moderada a muy adecuada	no ha cambiado su rutina de actividad física	educación universitaria o superior	usuario del MSP únicamente	1	1	no consume alcohol	empleado	no consumo de tabaco	no consumo de drogas	Totalmente de acuerdo	tiene algún consumo de antidepresivos	tiene algún consumo de bebidas azucaradas	0	0	si	tiene algún consumo de redes sociales	tiene algún consumo de TV	si aumentó consumo de TV	si aumentó consumo de redes sociales	0
11830320225	35	De 50 a 80 m2	1			Muy preocupado	He mantenido el mismo consumo	19	20	severe anxiety	moderately severe depression	mala salud autopercibida	presencia de enfermedad crónica	mujer	no COVID-19		percepción de vivienda poco o nada adecuada	no ha cambiado su rutina de actividad física	educación universitaria o superior	algún seguro de salud público	1	1	tiene algún consumo de alcohol	trabajo por cuenta propia	no consumo de tabaco	no consumo de drogas	Totalmente de acuerdo	no consumo de antidepresivos	tiene algún consumo de bebidas azucaradas	1	0	si	tiene algún consumo de redes sociales	tiene algún consumo de TV	no aumento TV	si aumentó consumo de redes sociales	0
11830322412	22	De 100 a 120 m2	5	0	1	Moderadamente preocupado	He disminuido el consumo	18	6	mild anxiety	moderately severe depression	mala salud autopercibida	presencia de enfermedad crónica	hombre	no COVID-19	no violencia o maltrato durante el confinamiento	percepción de vivienda moderada a muy adecuada	no ha cambiado su rutina de actividad física	educación inferior a universitaria	seguro de salud privado	1	1	tiene algún consumo de alcohol	trabajo no remunerado o estudiante	tiene algún consumo de tabaco	no consumo de drogas	Un poco de acuerdo	no consumo de antidepresivos	tiene algún consumo de bebidas azucaradas	0	0	no	tiene algún consumo de redes sociales	tiene algún consumo de TV	no aumento TV	si aumentó consumo de redes sociales	1
11830322455	26	De 80 a 100 m2	7	2	2	Muy preocupado	He disminuido el consumo	9	19	severe anxiety	mild depression	buena salud autopercibida	no tiene enfermedad crónica	mujer	no COVID-19	no violencia o maltrato durante el confinamiento	percepción de vivienda moderada a muy adecuada	hace nueva actividad	educación universitaria o superior	usuario del MSP únicamente	1	1	tiene algún consumo de alcohol	trabajo no remunerado o estudiante	no consumo de tabaco	no consumo de drogas	Totalmente de acuerdo	no consumo de antidepresivos	tiene algún consumo de bebidas azucaradas	0	0	no	tiene algún consumo de redes sociales	tiene algún consumo de TV	no aumento TV	si aumentó consumo de redes sociales	0
11830324067	33	De 100 a 120 m2	3	0	3	Bastante preocupado	He aumentado el consumo	10	7	mild anxiety	moderate depression	buena salud autopercibida	no tiene enfermedad crónica	mujer	no COVID-19	no violencia o maltrato durante el confinamiento	percepción de vivienda moderada a muy adecuada	hace nueva actividad	educación universitaria o superior	algún seguro de salud público	1	1	tiene algún consumo de alcohol	trabajo no remunerado o estudiante	no consumo de tabaco	no consumo de drogas	Totalmente de acuerdo	tiene algún consumo de antidepresivos	no consumo bebidas azucaradas	0	1	no	tiene algún consumo de redes sociales	no veo TV	no aumento TV	si aumentó consumo de redes sociales	0
11830333758	22	De 100 a 120 m2	5	1	1	Moderadamente preocupado	He aumentado el consumo	3	2	no anxiety	no depression	buena salud autopercibida	no tiene enfermedad crónica	mujer	no COVID-19	si ha sufrido violencia o maltrato en el confinamiento	percepción de vivienda moderada a muy adecuada	hace nueva actividad	educación inferior a universitaria	usuario del MSP únicamente	0	0	tiene algún consumo de alcohol	trabajo no remunerado o estudiante	no consumo de tabaco	no consumo de drogas	Totalmente de acuerdo	no consumo de antidepresivos	no consumo bebidas azucaradas	0	1	no	tiene algún consumo de redes sociales	tiene algún consumo de TV	si aumentó consumo de TV	si aumentó consumo de redes sociales	0
11830337326	24	Más de 120 m2	4	2	0	Bastante preocupado	He disminuido el consumo	3	5	mild anxiety	no depression	buena salud autopercibida	no tiene enfermedad crónica	mujer	no COVID-19	no violencia o maltrato durante el confinamiento	percepción de vivienda moderada a muy adecuada	hace nueva actividad	educación universitaria o superior	seguro de salud privado	0	1	tiene algún consumo de alcohol	empleado	no consumo de tabaco	no consumo de drogas	Totalmente de acuerdo	no consumo de antidepresivos	tiene algún consumo de bebidas azucaradas	0	0	no	tiene algún consumo de redes sociales	tiene algún consumo de TV	si aumentó consumo de TV	no aumento uso de redes sosciales	0
11830340215	20	Más de 120 m2	4	0	1	Muy preocupado	No consumo	19	20	severe anxiety	moderately severe depression	buena salud autopercibida	no tiene enfermedad crónica	mujer	no COVID-19	no violencia o maltrato durante el confinamiento	percepción de vivienda moderada a muy adecuada	hace nueva actividad	educación inferior a universitaria		1	1	no consume alcohol	trabajo no remunerado o estudiante	no consumo de tabaco	no consumo de drogas	Totalmente de acuerdo	no consumo de antidepresivos	no consumo bebidas azucaradas	0	0	no	tiene algún consumo de redes sociales	tiene algún consumo de TV	si aumentó consumo de TV	si aumentó consumo de redes sociales	0
11830343482	35													hombre																				no veo TV			0
11830346054	38	De 80 a 100 m2	6	2	1	Moderadamente preocupado	He disminuido el consumo	4	7	mild anxiety	no depression	buena salud autopercibida	no tiene enfermedad crónica	hombre	no COVID-19	no violencia o maltrato durante el confinamiento	percepción de vivienda moderada a muy adecuada	no ha cambiado su rutina de actividad física	educación universitaria o superior	algún seguro de salud público	0	1	no consume alcohol	empleado	no consumo de tabaco	no consumo de drogas	Totalmente de acuerdo	no consumo de antidepresivos	no consumo bebidas azucaradas	0	0	no	tiene algún consumo de redes sociales	tiene algún consumo de TV	si aumentó consumo de TV	si aumentó consumo de redes sociales	0
11830346060	25	Más de 120 m2	3	1	0	Bastante preocupado	He mantenido el mismo consumo	9	7	mild anxiety	mild depression	buena salud autopercibida	no tiene enfermedad crónica	mujer	no COVID-19	no violencia o maltrato durante el confinamiento	percepción de vivienda moderada a muy adecuada	hace nueva actividad	educación universitaria o superior	algún seguro de salud público	1	1	tiene algún consumo de alcohol	trabajo no remunerado o estudiante	no consumo de tabaco	tiene algún consumo de drogas	Totalmente en desacuerdo	no consumo de antidepresivos	tiene algún consumo de bebidas azucaradas	0	0	no	tiene algún consumo de redes sociales	tiene algún consumo de TV	si aumentó consumo de TV	si aumentó consumo de redes sociales	0
11830352023	22	De 100 a 120 m2	5	0	0	Moderadamente preocupado	He aumentado el consumo	10	7	mild anxiety	moderate depression	buena salud autopercibida	presencia de enfermedad crónica	mujer	no COVID-19	no violencia o maltrato durante el confinamiento	percepción de vivienda moderada a muy adecuada	hace nueva actividad	educación inferior a universitaria	algún seguro de salud público	1	1	no consume alcohol	trabajo no remunerado o estudiante	no consumo de tabaco	no consumo de drogas	Totalmente de acuerdo	no consumo de antidepresivos	no consumo bebidas azucaradas	0	1	no	tiene algún consumo de redes sociales	tiene algún consumo de TV	no aumento TV	no aumento uso de redes sosciales	0
11830354957	39	De 50 a 80 m2	1			Bastante preocupado	He disminuido el consumo	6	7	mild anxiety	mild depression	buena salud autopercibida	no tiene enfermedad crónica	hombre	no COVID-19		percepción de vivienda moderada a muy adecuada	hace nueva actividad	educación universitaria o superior	seguro de salud privado	1	1	tiene algún consumo de alcohol	empleado	no consumo de tabaco	no consumo de drogas	Totalmente de acuerdo	no consumo de antidepresivos	tiene algún consumo de bebidas azucaradas	1	0	no	tiene algún consumo de redes sociales	tiene algún consumo de TV	si aumentó consumo de TV	no aumento uso de redes sosciales	1
11830357890																																		no veo TV			0
11830358139	41	Más de 120 m2	3	0	2	Bastante preocupado	He mantenido el mismo consumo	6	10	moderate anxiety	mild depression	buena salud autopercibida	no tiene enfermedad crónica	mujer	no COVID-19	no violencia o maltrato durante el confinamiento	percepción de vivienda moderada a muy adecuada	no ha cambiado su rutina de actividad física	educación universitaria o superior	algún seguro de salud público	1	1	no consume alcohol	empleado	no consumo de tabaco	no consumo de drogas	Totalmente de acuerdo	no consumo de antidepresivos	no consumo bebidas azucaradas	0	0	no	tiene algún consumo de redes sociales	tiene algún consumo de TV	si aumentó consumo de TV	si aumentó consumo de redes sociales	0
11830359850	32	De 80 a 100 m2	4	1	1							buena salud autopercibida	no tiene enfermedad crónica	mujer	no COVID-19	no violencia o maltrato durante el confinamiento	percepción de vivienda moderada a muy adecuada		educación universitaria o superior	algún seguro de salud público				empleado										no veo TV			0
11830362994		De 50 a 80 m2	2	2	1	Muy preocupado	He disminuido el consumo	9	13	moderate anxiety	mild depression	buena salud autopercibida	presencia de enfermedad crónica		tiene o tuvo COVID-19	no violencia o maltrato durante el confinamiento	percepción de vivienda moderada a muy adecuada	hace nueva actividad	educación universitaria o superior	algún seguro de salud público	1	1	tiene algún consumo de alcohol	empleado	no consumo de tabaco	no consumo de drogas	Totalmente en desacuerdo	no consumo de antidepresivos	no consumo bebidas azucaradas	0	0	no	tiene algún consumo de redes sociales	tiene algún consumo de TV	si aumentó consumo de TV	si aumentó consumo de redes sociales	0
11830363488	26	De 50 a 80 m2	4	2	0	Moderadamente preocupado	He disminuido el consumo	11	8	mild anxiety	moderate depression	buena salud autopercibida	no tiene enfermedad crónica	mujer	no COVID-19	si ha sufrido violencia o maltrato en el confinamiento	percepción de vivienda moderada a muy adecuada	hace nueva actividad	educación universitaria o superior	algún seguro de salud público	1	1	no consume alcohol	empleado	no consumo de tabaco	no consumo de drogas	Totalmente de acuerdo	no consumo de antidepresivos	tiene algún consumo de bebidas azucaradas	0	0	si	tiene algún consumo de redes sociales	tiene algún consumo de TV	si aumentó consumo de TV	si aumentó consumo de redes sociales	0
11830365663	36	Más de 120 m2	5	0	0	Bastante preocupado	He aumentado el consumo	0	4	no anxiety	no depression	buena salud autopercibida	presencia de enfermedad crónica	mujer	no COVID-19	no violencia o maltrato durante el confinamiento	percepción de vivienda moderada a muy adecuada	no ha cambiado su rutina de actividad física	educación universitaria o superior		0	0	no consume alcohol		no consumo de tabaco	no consumo de drogas	Totalmente de acuerdo	no consumo de antidepresivos	no consumo bebidas azucaradas	0	1	no	tiene algún consumo de redes sociales	tiene algún consumo de TV	si aumentó consumo de TV	no aumento uso de redes sosciales	0
11830369440	40	Más de 120 m2	1			Nada preocupado	He aumentado el consumo	5	4	no anxiety	mild depression	buena salud autopercibida	no tiene enfermedad crónica	mujer	tiene o tuvo COVID-19		percepción de vivienda moderada a muy adecuada	hace nueva actividad	educación universitaria o superior	algún seguro de salud público	1	0	no consume alcohol	empleado	no consumo de tabaco	no consumo de drogas	Totalmente de acuerdo	no consumo de antidepresivos	no consumo bebidas azucaradas	0	1	no	tiene algún consumo de redes sociales	tiene algún consumo de TV	si aumentó consumo de TV	si aumentó consumo de redes sociales	0
11830373204	24	Menos de 50 m2	1			Bastante preocupado	He disminuido el consumo	10	7	mild anxiety	moderate depression	buena salud autopercibida	no tiene enfermedad crónica	hombre	no COVID-19		percepción de vivienda poco o nada adecuada	hace nueva actividad	educación universitaria o superior	usuario del MSP únicamente	1	1	tiene algún consumo de alcohol	trabajo no remunerado o estudiante	no consumo de tabaco	no consumo de drogas	Totalmente de acuerdo	no consumo de antidepresivos	tiene algún consumo de bebidas azucaradas	0	0	no	tiene algún consumo de redes sociales	tiene algún consumo de TV	no aumento TV	no aumento uso de redes sosciales	1
11830378121	18	De 80 a 100 m2	5	3	0	Muy preocupado	He aumentado el consumo	20	20	severe anxiety	severe depression	mala salud autopercibida	presencia de enfermedad crónica	mujer	no COVID-19	no violencia o maltrato durante el confinamiento	percepción de vivienda moderada a muy adecuada	hace nueva actividad	educación inferior a universitaria	seguro de salud privado	1	1	tiene algún consumo de alcohol	trabajo no remunerado o estudiante	tiene algún consumo de tabaco	no consumo de drogas	Totalmente de acuerdo	no consumo de antidepresivos	no consumo bebidas azucaradas	0	1	si	tiene algún consumo de redes sociales	tiene algún consumo de TV	si aumentó consumo de TV	si aumentó consumo de redes sociales	0
11830383761	20	De 100 a 120 m2	4	0	1	Bastante preocupado	He mantenido el mismo consumo	13	11	moderate anxiety	moderate depression	buena salud autopercibida	no tiene enfermedad crónica	mujer	no COVID-19	no violencia o maltrato durante el confinamiento	percepción de vivienda moderada a muy adecuada	no ha cambiado su rutina de actividad física	educación inferior a universitaria	seguro de salud privado	1	1	tiene algún consumo de alcohol	trabajo no remunerado o estudiante	no consumo de tabaco	no consumo de drogas	Totalmente de acuerdo	no consumo de antidepresivos	no consumo bebidas azucaradas	0	0	no	tiene algún consumo de redes sociales	tiene algún consumo de TV	si aumentó consumo de TV	si aumentó consumo de redes sociales	0
11830384202	27	De 100 a 120 m2	2	1	0							buena salud autopercibida	no tiene enfermedad crónica	mujer	tiene o tuvo COVID-19	no violencia o maltrato durante el confinamiento	percepción de vivienda moderada a muy adecuada		educación universitaria o superior	algún seguro de salud público				trabajo por cuenta propia										no veo TV			0
11830388346	22	De 50 a 80 m2	6	0	2	Moderadamente preocupado	No consumo	11	12	moderate anxiety	moderate depression	buena salud autopercibida		mujer	no COVID-19	no violencia o maltrato durante el confinamiento	percepción de vivienda moderada a muy adecuada	no ha cambiado su rutina de actividad física	educación universitaria o superior		1	1	no consume alcohol	trabajo no remunerado o estudiante	no consumo de tabaco	no consumo de drogas	Un poco de acuerdo	tiene algún consumo de antidepresivos	tiene algún consumo de bebidas azucaradas	0	0	no	tiene algún consumo de redes sociales	tiene algún consumo de TV	si aumentó consumo de TV	si aumentó consumo de redes sociales	0
11830391835	21	De 50 a 80 m2	3	1	1	Un poco preocupado	He aumentado el consumo	13	19	severe anxiety	moderate depression	mala salud autopercibida		mujer	no COVID-19	no violencia o maltrato durante el confinamiento	percepción de vivienda moderada a muy adecuada	no ha cambiado su rutina de actividad física	educación inferior a universitaria	algún seguro de salud público	1	1	tiene algún consumo de alcohol	trabajo no remunerado o estudiante	no consumo de tabaco	no consumo de drogas	Totalmente de acuerdo	no consumo de antidepresivos	tiene algún consumo de bebidas azucaradas	0	1		tiene algún consumo de redes sociales	tiene algún consumo de TV	si aumentó consumo de TV	si aumentó consumo de redes sociales	0
11830393835	20	De 100 a 120 m2	8	2	0	Muy preocupado	He disminuido el consumo	11	8	mild anxiety	moderate depression	buena salud autopercibida	presencia de enfermedad crónica	mujer	no COVID-19	no violencia o maltrato durante el confinamiento	percepción de vivienda moderada a muy adecuada	no ha cambiado su rutina de actividad física	educación universitaria o superior		1	1	tiene algún consumo de alcohol	trabajo no remunerado o estudiante	no consumo de tabaco	no consumo de drogas	Totalmente de acuerdo	no consumo de antidepresivos	tiene algún consumo de bebidas azucaradas	0	0	no	tiene algún consumo de redes sociales	tiene algún consumo de TV	si aumentó consumo de TV	si aumentó consumo de redes sociales	0
11830402080	31	Más de 120 m2	4	0	0	Bastante preocupado	He disminuido el consumo	17	20	severe anxiety	moderately severe depression	mala salud autopercibida	presencia de enfermedad crónica	mujer	no COVID-19	no violencia o maltrato durante el confinamiento	percepción de vivienda moderada a muy adecuada	no ha cambiado su rutina de actividad física	educación universitaria o superior	algún seguro de salud público	1	1	no consume alcohol		no consumo de tabaco	no consumo de drogas	Totalmente de acuerdo	no consumo de antidepresivos	tiene algún consumo de bebidas azucaradas	0	0	no	tiene algún consumo de redes sociales	tiene algún consumo de TV	si aumentó consumo de TV	si aumentó consumo de redes sociales	0
11830402973	21	Más de 120 m2	5	2	0	Muy preocupado	He aumentado el consumo	10	5	mild anxiety	moderate depression	buena salud autopercibida	no tiene enfermedad crónica	mujer	no COVID-19	no violencia o maltrato durante el confinamiento	percepción de vivienda moderada a muy adecuada	hace nueva actividad	educación universitaria o superior	seguro de salud privado	1	1	no consume alcohol	trabajo no remunerado o estudiante	no consumo de tabaco	no consumo de drogas	Totalmente de acuerdo	no consumo de antidepresivos	tiene algún consumo de bebidas azucaradas	0	1	no	tiene algún consumo de redes sociales	tiene algún consumo de TV	si aumentó consumo de TV	si aumentó consumo de redes sociales	0
11830406536	57	De 50 a 80 m2	1			Moderadamente preocupado	He disminuido el consumo	12	14	moderate anxiety	moderate depression	buena salud autopercibida	no tiene enfermedad crónica	mujer	no COVID-19		percepción de vivienda moderada a muy adecuada	hace nueva actividad	educación universitaria o superior	seguro de salud privado	1	1	no consume alcohol	empleado	no consumo de tabaco	no consumo de drogas	Totalmente de acuerdo	no consumo de antidepresivos	no consumo bebidas azucaradas	0	0	no	tiene algún consumo de redes sociales	tiene algún consumo de TV	si aumentó consumo de TV	no aumento uso de redes sosciales	0
11830411379	42	Más de 120 m2	4	2	2	Moderadamente preocupado	No consumo	20	14	moderate anxiety	severe depression	buena salud autopercibida	no tiene enfermedad crónica	mujer	no COVID-19	no violencia o maltrato durante el confinamiento	percepción de vivienda moderada a muy adecuada	no ha cambiado su rutina de actividad física	educación universitaria o superior	seguro de salud privado	1	1	no consume alcohol		no consumo de tabaco	no consumo de drogas	Totalmente en desacuerdo	no consumo de antidepresivos	no consumo bebidas azucaradas	0	0	no	tiene algún consumo de redes sociales	tiene algún consumo de TV	si aumentó consumo de TV	si aumentó consumo de redes sociales	0
11830413828	20	Más de 120 m2	4	0	5							buena salud autopercibida	no tiene enfermedad crónica	hombre	no COVID-19	no violencia o maltrato durante el confinamiento	percepción de vivienda moderada a muy adecuada		educación inferior a universitaria	algún seguro de salud público				trabajo no remunerado o estudiante										no veo TV			0
11830417133	19	De 80 a 100 m2	3	2	0	Muy preocupado	He disminuido el consumo	16	14	moderate anxiety	moderately severe depression	buena salud autopercibida	no tiene enfermedad crónica	mujer	no COVID-19	no violencia o maltrato durante el confinamiento	percepción de vivienda moderada a muy adecuada	no ha cambiado su rutina de actividad física	educación inferior a universitaria	usuario del MSP únicamente	1	1	no consume alcohol	trabajo no remunerado o estudiante	no consumo de tabaco	no consumo de drogas	Totalmente de acuerdo	no consumo de antidepresivos	tiene algún consumo de bebidas azucaradas	0	0	no	tiene algún consumo de redes sociales	tiene algún consumo de TV	si aumentó consumo de TV	si aumentó consumo de redes sociales	0
11830422816	27	De 100 a 120 m2	4	1	0	Bastante preocupado	He disminuido el consumo	5	16	severe anxiety	mild depression	buena salud autopercibida	no tiene enfermedad crónica	hombre	no COVID-19	no violencia o maltrato durante el confinamiento	percepción de vivienda moderada a muy adecuada	no ha cambiado su rutina de actividad física	educación universitaria o superior	seguro de salud privado	1	1	no consume alcohol	empleado	no consumo de tabaco	no consumo de drogas	Totalmente de acuerdo	no consumo de antidepresivos	tiene algún consumo de bebidas azucaradas	0	0	no	tiene algún consumo de redes sociales	tiene algún consumo de TV	si aumentó consumo de TV	si aumentó consumo de redes sociales	1
11830425675	20	De 50 a 80 m2	3	0	0	Moderadamente preocupado	He disminuido el consumo	10	11	moderate anxiety	moderate depression	buena salud autopercibida	no tiene enfermedad crónica	hombre	no COVID-19	no violencia o maltrato durante el confinamiento	percepción de vivienda moderada a muy adecuada	hace nueva actividad	educación inferior a universitaria	seguro de salud privado	1	1	tiene algún consumo de alcohol	empleado	tiene algún consumo de tabaco	tiene algún consumo de drogas	Totalmente de acuerdo	no consumo de antidepresivos	tiene algún consumo de bebidas azucaradas	0	0	no	tiene algún consumo de redes sociales	tiene algún consumo de TV	si aumentó consumo de TV	si aumentó consumo de redes sociales	1
11830429148	43	De 100 a 120 m2	2	0	1	Muy preocupado	He mantenido el mismo consumo	9	16	severe anxiety	mild depression	buena salud autopercibida	presencia de enfermedad crónica	mujer	no COVID-19	si ha sufrido violencia o maltrato en el confinamiento	percepción de vivienda moderada a muy adecuada	no ha cambiado su rutina de actividad física	educación universitaria o superior	algún seguro de salud público	1	1	no consume alcohol	trabajo no remunerado o estudiante	no consumo de tabaco	no consumo de drogas	Totalmente de acuerdo	no consumo de antidepresivos	no consumo bebidas azucaradas	0	0	si	tiene algún consumo de redes sociales	tiene algún consumo de TV	no aumento TV	no aumento uso de redes sosciales	0
11830431357	31	De 50 a 80 m2	4	3	2	Moderadamente preocupado	He disminuido el consumo		3	no anxiety		buena salud autopercibida	no tiene enfermedad crónica	hombre	no COVID-19	no violencia o maltrato durante el confinamiento	percepción de vivienda poco o nada adecuada	no ha cambiado su rutina de actividad física	educación universitaria o superior	algún seguro de salud público		0	no consume alcohol	empleado	no consumo de tabaco	no consumo de drogas	Totalmente de acuerdo	no consumo de antidepresivos	tiene algún consumo de bebidas azucaradas	0	0	no	tiene algún consumo de redes sociales	tiene algún consumo de TV	no aumento TV	si aumentó consumo de redes sociales	0
11830451020	41	De 50 a 80 m2	4	0	2							buena salud autopercibida	no tiene enfermedad crónica	mujer	no COVID-19	no violencia o maltrato durante el confinamiento	percepción de vivienda moderada a muy adecuada		educación universitaria o superior	algún seguro de salud público				empleado										no veo TV			0
11830461064	29	Más de 120 m2	3	1	1	Moderadamente preocupado	He mantenido el mismo consumo	0	2	no anxiety	no depression	buena salud autopercibida	no tiene enfermedad crónica	mujer	no COVID-19	no violencia o maltrato durante el confinamiento	percepción de vivienda moderada a muy adecuada	no ha cambiado su rutina de actividad física	educación universitaria o superior	algún seguro de salud público	0	0	no consume alcohol	empleado	no consumo de tabaco	no consumo de drogas	Totalmente de acuerdo	no consumo de antidepresivos	tiene algún consumo de bebidas azucaradas	0	0	no	tiene algún consumo de redes sociales	tiene algún consumo de TV	si aumentó consumo de TV	si aumentó consumo de redes sociales	0
11830477021	26	De 80 a 100 m2	4	2	0	Muy preocupado	He disminuido el consumo	22	20	severe anxiety	severe depression	mala salud autopercibida	presencia de enfermedad crónica	mujer	no COVID-19	no violencia o maltrato durante el confinamiento	percepción de vivienda moderada a muy adecuada	hace nueva actividad	educación universitaria o superior		1	1	tiene algún consumo de alcohol	trabajo por cuenta propia	tiene algún consumo de tabaco	no consumo de drogas	Totalmente de acuerdo	no consumo de antidepresivos	no consumo bebidas azucaradas	0	0	si	tiene algún consumo de redes sociales	tiene algún consumo de TV	si aumentó consumo de TV	si aumentó consumo de redes sociales	0
11830480335																																		no veo TV			0
11830487669	28	De 50 a 80 m2	3	1	1							buena salud autopercibida	no tiene enfermedad crónica	mujer	no COVID-19	no violencia o maltrato durante el confinamiento	percepción de vivienda moderada a muy adecuada		educación universitaria o superior	algún seguro de salud público				empleado										no veo TV			0
11830494321	27	De 50 a 80 m2	3	0	1	Nada preocupado	He aumentado el consumo	2	0	no anxiety	no depression	buena salud autopercibida	presencia de enfermedad crónica	hombre	no COVID-19	no violencia o maltrato durante el confinamiento	percepción de vivienda moderada a muy adecuada	hace nueva actividad	educación universitaria o superior	usuario del MSP únicamente	0	0	tiene algún consumo de alcohol	trabajo por cuenta propia	no consumo de tabaco	no consumo de drogas	Un poco en desacuerdo	no consumo de antidepresivos	tiene algún consumo de bebidas azucaradas	0	1	no	tiene algún consumo de redes sociales	tiene algún consumo de TV	no aumento TV	no aumento uso de redes sosciales	0
11830502509	39	De 50 a 80 m2	2	2	1	Moderadamente preocupado	He mantenido el mismo consumo	19	14	moderate anxiety	moderately severe depression	buena salud autopercibida	presencia de enfermedad crónica	mujer	no COVID-19	no violencia o maltrato durante el confinamiento	percepción de vivienda moderada a muy adecuada	hace nueva actividad	educación universitaria o superior	algún seguro de salud público	1	1	tiene algún consumo de alcohol	trabajo no remunerado o estudiante	no consumo de tabaco	no consumo de drogas	Totalmente de acuerdo	no consumo de antidepresivos	tiene algún consumo de bebidas azucaradas	0	0	no	tiene algún consumo de redes sociales	tiene algún consumo de TV	no aumento TV	si aumentó consumo de redes sociales	0
11830614816	45	Más de 120 m2	6	1	3	Moderadamente preocupado	No consumo	4	5	mild anxiety	no depression	buena salud autopercibida	no tiene enfermedad crónica	mujer	no COVID-19	no violencia o maltrato durante el confinamiento	percepción de vivienda moderada a muy adecuada	hace nueva actividad	educación universitaria o superior	algún seguro de salud público	0	1	no consume alcohol	empleado	no consumo de tabaco	no consumo de drogas	Totalmente de acuerdo	no consumo de antidepresivos	tiene algún consumo de bebidas azucaradas	0	0	no	tiene algún consumo de redes sociales	tiene algún consumo de TV	no aumento TV	no aumento uso de redes sosciales	0
11830661575	26	De 100 a 120 m2	4	2	0	Muy preocupado	He disminuido el consumo	4	21	severe anxiety	no depression	buena salud autopercibida	no tiene enfermedad crónica	mujer	no COVID-19	no violencia o maltrato durante el confinamiento	percepción de vivienda moderada a muy adecuada	hace nueva actividad	educación universitaria o superior	usuario del MSP únicamente	0	1	no consume alcohol	empleado	no consumo de tabaco	no consumo de drogas	Totalmente de acuerdo	no consumo de antidepresivos	no consumo bebidas azucaradas	0	0	no	tiene algún consumo de redes sociales	tiene algún consumo de TV	si aumentó consumo de TV	si aumentó consumo de redes sociales	0
11830688191	27													mujer					educación universitaria o superior	algún seguro de salud público				empleado										no veo TV			0
11830726830	21													mujer																				no veo TV			0
11830729979	37	Más de 120 m2	3	1	1	Bastante preocupado	He aumentado el consumo	5	7	mild anxiety	mild depression	buena salud autopercibida	no tiene enfermedad crónica	hombre	no COVID-19	no violencia o maltrato durante el confinamiento	percepción de vivienda moderada a muy adecuada	no ha cambiado su rutina de actividad física	educación inferior a universitaria	seguro de salud privado	1	1	no consume alcohol	empleado	no consumo de tabaco	no consumo de drogas	Totalmente de acuerdo	tiene algún consumo de antidepresivos	tiene algún consumo de bebidas azucaradas	0	1	no	tiene algún consumo de redes sociales	tiene algún consumo de TV	si aumentó consumo de TV	si aumentó consumo de redes sociales	1
11830782378	57	Más de 120 m2	3	0	0	Bastante preocupado	He mantenido el mismo consumo	7	5	mild anxiety	mild depression	mala salud autopercibida	presencia de enfermedad crónica	mujer	no COVID-19	no violencia o maltrato durante el confinamiento	percepción de vivienda moderada a muy adecuada	no ha cambiado su rutina de actividad física	educación universitaria o superior	algún seguro de salud público	1	1	no consume alcohol	trabajo no remunerado o estudiante	no consumo de tabaco	no consumo de drogas	Totalmente en desacuerdo	tiene algún consumo de antidepresivos	tiene algún consumo de bebidas azucaradas	0	0	no	tiene algún consumo de redes sociales	tiene algún consumo de TV	si aumentó consumo de TV	si aumentó consumo de redes sociales	0
11830787223	21	De 50 a 80 m2	5	0	2	Nada preocupado	He mantenido el mismo consumo	0	0	no anxiety	no depression	buena salud autopercibida	no tiene enfermedad crónica	mujer	tiene o tuvo COVID-19	no violencia o maltrato durante el confinamiento	percepción de vivienda moderada a muy adecuada	no ha cambiado su rutina de actividad física	educación universitaria o superior	seguro de salud privado	0	0	no consume alcohol	trabajo no remunerado o estudiante	no consumo de tabaco	no consumo de drogas	Un poco de acuerdo	no consumo de antidepresivos	tiene algún consumo de bebidas azucaradas	0	0	no	tiene algún consumo de redes sociales	tiene algún consumo de TV	no aumento TV	si aumentó consumo de redes sociales	0
11830829896	20	De 50 a 80 m2	5	0	2							buena salud autopercibida	no tiene enfermedad crónica	mujer	no COVID-19	no violencia o maltrato durante el confinamiento	percepción de vivienda moderada a muy adecuada		educación inferior a universitaria	algún seguro de salud público				empleado										no veo TV			0
11830834941	30	Más de 120 m2	5	0	0	Nada preocupado	He disminuido el consumo	0	0	no anxiety	no depression	buena salud autopercibida	no tiene enfermedad crónica		no COVID-19	no violencia o maltrato durante el confinamiento	percepción de vivienda moderada a muy adecuada		educación universitaria o superior		0	0	no consume alcohol	empleado	no consumo de tabaco	no consumo de drogas	Totalmente en desacuerdo	no consumo de antidepresivos	tiene algún consumo de bebidas azucaradas	0	0	no	tiene algún consumo de redes sociales	no veo TV	no aumento TV	si aumentó consumo de redes sociales	0
11830836166	39	De 50 a 80 m2	4	0	2	Moderadamente preocupado	He aumentado el consumo	0	5	mild anxiety	no depression	buena salud autopercibida	presencia de enfermedad crónica	mujer	no COVID-19	no violencia o maltrato durante el confinamiento	percepción de vivienda moderada a muy adecuada	hace nueva actividad	educación inferior a universitaria	algún seguro de salud público	0	1	no consume alcohol	trabajo no remunerado o estudiante	no consumo de tabaco	no consumo de drogas	Totalmente de acuerdo	no consumo de antidepresivos	no consumo bebidas azucaradas	0	1	no	tiene algún consumo de redes sociales	tiene algún consumo de TV	no aumento TV	si aumentó consumo de redes sociales	0
11830903095	42	De 50 a 80 m2	1			Un poco preocupado	He disminuido el consumo	19	14	moderate anxiety	moderately severe depression	mala salud autopercibida	presencia de enfermedad crónica	mujer	no COVID-19		percepción de vivienda moderada a muy adecuada	hace nueva actividad	educación universitaria o superior	algún seguro de salud público	1	1	tiene algún consumo de alcohol	empleado	tiene algún consumo de tabaco	no consumo de drogas	Totalmente de acuerdo	tiene algún consumo de antidepresivos	no consumo bebidas azucaradas	1	0	no	tiene algún consumo de redes sociales	tiene algún consumo de TV	no aumento TV	si aumentó consumo de redes sociales	0
11830913173	38	De 80 a 100 m2	2	0	0	Moderadamente preocupado	He disminuido el consumo	4	5	mild anxiety	no depression	buena salud autopercibida	no tiene enfermedad crónica	mujer	no COVID-19	no violencia o maltrato durante el confinamiento	percepción de vivienda moderada a muy adecuada	no ha cambiado su rutina de actividad física	educación universitaria o superior	algún seguro de salud público	0	1	no consume alcohol	empleado	no consumo de tabaco	no consumo de drogas	Totalmente de acuerdo	no consumo de antidepresivos	tiene algún consumo de bebidas azucaradas	0	0	no	tiene algún consumo de redes sociales	tiene algún consumo de TV	si aumentó consumo de TV	no aumento uso de redes sosciales	0
11830930422	45	De 80 a 100 m2	5	1	0	Bastante preocupado	He disminuido el consumo	8	16	severe anxiety	mild depression	mala salud autopercibida	no tiene enfermedad crónica	hombre	no COVID-19	no violencia o maltrato durante el confinamiento	percepción de vivienda moderada a muy adecuada	no ha cambiado su rutina de actividad física	educación universitaria o superior	usuario del MSP únicamente	1	1	no consume alcohol		no consumo de tabaco	no consumo de drogas	Totalmente de acuerdo	no consumo de antidepresivos	tiene algún consumo de bebidas azucaradas	0	0	no	tiene algún consumo de redes sociales	tiene algún consumo de TV	si aumentó consumo de TV	si aumentó consumo de redes sociales	1
11830937658	42	De 80 a 100 m2	3	2	0	Muy preocupado	No consumo	5	5	mild anxiety	mild depression	buena salud autopercibida	no tiene enfermedad crónica	mujer	no COVID-19	no violencia o maltrato durante el confinamiento	percepción de vivienda moderada a muy adecuada	no ha cambiado su rutina de actividad física	educación universitaria o superior	seguro de salud privado	1	1	no consume alcohol	trabajo por cuenta propia	no consumo de tabaco	no consumo de drogas	Totalmente de acuerdo	no consumo de antidepresivos	tiene algún consumo de bebidas azucaradas	0	0	no	tiene algún consumo de redes sociales	tiene algún consumo de TV	si aumentó consumo de TV	si aumentó consumo de redes sociales	0
11830948222	25	De 100 a 120 m2	5	1	0	Moderadamente preocupado	He disminuido el consumo	9	7	mild anxiety	mild depression	buena salud autopercibida	no tiene enfermedad crónica	mujer	no COVID-19	no violencia o maltrato durante el confinamiento	percepción de vivienda moderada a muy adecuada	no ha cambiado su rutina de actividad física	educación universitaria o superior	seguro de salud privado	1	1	no consume alcohol	trabajo no remunerado o estudiante	tiene algún consumo de tabaco	no consumo de drogas	Totalmente de acuerdo	no consumo de antidepresivos	tiene algún consumo de bebidas azucaradas	0	0	no	tiene algún consumo de redes sociales	tiene algún consumo de TV	si aumentó consumo de TV	no aumento uso de redes sosciales	0
11830955868	42	De 50 a 80 m2	2	0	1	Muy preocupado	He mantenido el mismo consumo	12	19	severe anxiety	moderate depression	buena salud autopercibida	presencia de enfermedad crónica	mujer	no COVID-19	no violencia o maltrato durante el confinamiento	percepción de vivienda moderada a muy adecuada	no ha cambiado su rutina de actividad física	educación universitaria o superior	algún seguro de salud público	1	1	no consume alcohol	empleado	no consumo de tabaco	no consumo de drogas	Totalmente de acuerdo	no consumo de antidepresivos	tiene algún consumo de bebidas azucaradas	0	0	no	tiene algún consumo de redes sociales	tiene algún consumo de TV	si aumentó consumo de TV	si aumentó consumo de redes sociales	0
11830979110	41	De 50 a 80 m2	2	0	1	Un poco preocupado	No consumo	3	5	mild anxiety	no depression	buena salud autopercibida	presencia de enfermedad crónica	mujer	no COVID-19	no violencia o maltrato durante el confinamiento	percepción de vivienda moderada a muy adecuada	hace nueva actividad	educación universitaria o superior	usuario del MSP únicamente	0	1	no consume alcohol	empleado	no consumo de tabaco	no consumo de drogas	Totalmente de acuerdo	no consumo de antidepresivos	tiene algún consumo de bebidas azucaradas	0	0	no	tiene algún consumo de redes sociales	tiene algún consumo de TV	si aumentó consumo de TV	no aumento uso de redes sosciales	0
11830986354	35	De 50 a 80 m2	2	0	0	Bastante preocupado	He disminuido el consumo	17	16	severe anxiety	moderately severe depression	buena salud autopercibida	presencia de enfermedad crónica	mujer	no COVID-19	no violencia o maltrato durante el confinamiento	percepción de vivienda moderada a muy adecuada	no ha cambiado su rutina de actividad física	educación universitaria o superior	seguro de salud privado	1	1	tiene algún consumo de alcohol	empleado	no consumo de tabaco	no consumo de drogas	Totalmente de acuerdo	no consumo de antidepresivos	tiene algún consumo de bebidas azucaradas	0	0	no	tiene algún consumo de redes sociales	tiene algún consumo de TV	si aumentó consumo de TV	no aumento uso de redes sosciales	0
11831013274	28	De 50 a 80 m2	5	3	0	Moderadamente preocupado	He disminuido el consumo	8	12	moderate anxiety	mild depression	buena salud autopercibida	presencia de enfermedad crónica	mujer	no COVID-19	no violencia o maltrato durante el confinamiento	percepción de vivienda poco o nada adecuada	hace nueva actividad	educación universitaria o superior	algún seguro de salud público	1	1	tiene algún consumo de alcohol	empleado	no consumo de tabaco	no consumo de drogas	Totalmente de acuerdo	no consumo de antidepresivos	tiene algún consumo de bebidas azucaradas	0	0	no	tiene algún consumo de redes sociales	tiene algún consumo de TV	si aumentó consumo de TV	si aumentó consumo de redes sociales	0
11831015644	29	Menos de 50 m2	5	0	1	Un poco preocupado	No consumo	6	2	no anxiety	mild depression	buena salud autopercibida		hombre	no COVID-19	no violencia o maltrato durante el confinamiento	percepción de vivienda moderada a muy adecuada	no ha cambiado su rutina de actividad física	educación universitaria o superior	usuario del MSP únicamente	1	0	no consume alcohol	trabajo no remunerado o estudiante	no consumo de tabaco	no consumo de drogas	Totalmente de acuerdo	no consumo de antidepresivos	tiene algún consumo de bebidas azucaradas	0	0	no	tiene algún consumo de redes sociales	tiene algún consumo de TV	no aumento TV	si aumentó consumo de redes sociales	1
11831021924	34	Más de 120 m2	3	1	0	Moderadamente preocupado	He aumentado el consumo	3	7	mild anxiety	no depression	mala salud autopercibida		mujer	no COVID-19	no violencia o maltrato durante el confinamiento	percepción de vivienda moderada a muy adecuada	hace nueva actividad	educación universitaria o superior	seguro de salud privado	0	1	tiene algún consumo de alcohol	empleado	no consumo de tabaco	no consumo de drogas	Totalmente de acuerdo	no consumo de antidepresivos	tiene algún consumo de bebidas azucaradas	0	1	no	tiene algún consumo de redes sociales	tiene algún consumo de TV	no aumento TV	no aumento uso de redes sosciales	0
11831054500	38	De 80 a 100 m2	3	1	0	Moderadamente preocupado	He disminuido el consumo	10	10	moderate anxiety	moderate depression	buena salud autopercibida	presencia de enfermedad crónica	mujer	no COVID-19	no violencia o maltrato durante el confinamiento	percepción de vivienda moderada a muy adecuada	no ha cambiado su rutina de actividad física	educación universitaria o superior	algún seguro de salud público	1	1	no consume alcohol	empleado	no consumo de tabaco	no consumo de drogas	Totalmente de acuerdo	no consumo de antidepresivos	tiene algún consumo de bebidas azucaradas	0	0	no	tiene algún consumo de redes sociales	tiene algún consumo de TV	si aumentó consumo de TV	si aumentó consumo de redes sociales	0
11831058297	19													mujer					educación universitaria o superior	algún seguro de salud público				trabajo no remunerado o estudiante										no veo TV			0
11831066954																																		no veo TV			0
11831106949	24	Más de 120 m2	5	0	1	Moderadamente preocupado	He aumentado el consumo	4	10	moderate anxiety	no depression	buena salud autopercibida	no tiene enfermedad crónica	mujer	no COVID-19	no violencia o maltrato durante el confinamiento	percepción de vivienda moderada a muy adecuada	hace nueva actividad	educación universitaria o superior	seguro de salud privado	0	1	no consume alcohol	empleado	no consumo de tabaco	no consumo de drogas	Totalmente en desacuerdo	no consumo de antidepresivos	no consumo bebidas azucaradas	0	1	no	tiene algún consumo de redes sociales	tiene algún consumo de TV	si aumentó consumo de TV	si aumentó consumo de redes sociales	0
11831125021	60	Más de 120 m2	5	0	5							buena salud autopercibida	presencia de enfermedad crónica	mujer	no COVID-19	no violencia o maltrato durante el confinamiento	percepción de vivienda moderada a muy adecuada		educación inferior a universitaria	algún seguro de salud público				trabajo por cuenta propia										no veo TV			0
11831126846	21	Más de 120 m2	5	0	0	Un poco preocupado	He disminuido el consumo	9	6	mild anxiety	mild depression	buena salud autopercibida	no tiene enfermedad crónica	mujer	no COVID-19	no violencia o maltrato durante el confinamiento	percepción de vivienda moderada a muy adecuada	no ha cambiado su rutina de actividad física	educación inferior a universitaria	usuario del MSP únicamente	1	1	tiene algún consumo de alcohol	trabajo no remunerado o estudiante	no consumo de tabaco	no consumo de drogas	Totalmente de acuerdo	no consumo de antidepresivos		0	0	no	tiene algún consumo de redes sociales	tiene algún consumo de TV	si aumentó consumo de TV	si aumentó consumo de redes sociales	0
11831134427	23	Menos de 50 m2	5	0	1	Muy preocupado	No consumo	9	12	moderate anxiety	mild depression	buena salud autopercibida	no tiene enfermedad crónica	mujer	no COVID-19	no violencia o maltrato durante el confinamiento	percepción de vivienda moderada a muy adecuada	no ha cambiado su rutina de actividad física	educación universitaria o superior	usuario del MSP únicamente	1	1	tiene algún consumo de alcohol	trabajo no remunerado o estudiante	no consumo de tabaco	no consumo de drogas	Un poco de acuerdo	no consumo de antidepresivos	tiene algún consumo de bebidas azucaradas	0	0	no	tiene algún consumo de redes sociales	tiene algún consumo de TV	si aumentó consumo de TV	si aumentó consumo de redes sociales	0
11831139666	31	Más de 120 m2	3	1	1	Moderadamente preocupado	He disminuido el consumo	2	7	mild anxiety	no depression	buena salud autopercibida	no tiene enfermedad crónica	mujer	no COVID-19	no violencia o maltrato durante el confinamiento	percepción de vivienda moderada a muy adecuada	hace nueva actividad	educación universitaria o superior	algún seguro de salud público	0	1	tiene algún consumo de alcohol	empleado	no consumo de tabaco	no consumo de drogas	Totalmente de acuerdo	no consumo de antidepresivos	tiene algún consumo de bebidas azucaradas	0	0	no	tiene algún consumo de redes sociales	tiene algún consumo de TV	no aumento TV	no aumento uso de redes sosciales	0
11831154683	34	De 50 a 80 m2	8	4	1	Bastante preocupado	He disminuido el consumo	8	13	moderate anxiety	mild depression	buena salud autopercibida	presencia de enfermedad crónica	mujer	no COVID-19	no violencia o maltrato durante el confinamiento	percepción de vivienda moderada a muy adecuada	hace nueva actividad	educación universitaria o superior	algún seguro de salud público	1	1	no consume alcohol	empleado	no consumo de tabaco	no consumo de drogas	Totalmente de acuerdo	no consumo de antidepresivos	no consumo bebidas azucaradas	0	0	no	tiene algún consumo de redes sociales	tiene algún consumo de TV	no aumento TV	si aumentó consumo de redes sociales	0
11831180392	34	De 50 a 80 m2	3	1	1	Muy preocupado	No consumo	14	18	severe anxiety	moderate depression	buena salud autopercibida	no tiene enfermedad crónica	mujer	no COVID-19	no violencia o maltrato durante el confinamiento	percepción de vivienda moderada a muy adecuada	hace nueva actividad	educación inferior a universitaria	usuario del MSP únicamente	1	1	tiene algún consumo de alcohol	empleado	no consumo de tabaco	no consumo de drogas	Totalmente de acuerdo	no consumo de antidepresivos	tiene algún consumo de bebidas azucaradas	0	0	si	tiene algún consumo de redes sociales	tiene algún consumo de TV	no aumento TV	si aumentó consumo de redes sociales	0
11831186285	25	De 50 a 80 m2	3	0	1	Bastante preocupado	He disminuido el consumo	27	21	severe anxiety	severe depression	mala salud autopercibida	no tiene enfermedad crónica	hombre	no COVID-19	no violencia o maltrato durante el confinamiento	percepción de vivienda poco o nada adecuada	no ha cambiado su rutina de actividad física	educación inferior a universitaria	algún seguro de salud público	1	1	tiene algún consumo de alcohol	empleado	no consumo de tabaco	no consumo de drogas	Totalmente de acuerdo	no consumo de antidepresivos	tiene algún consumo de bebidas azucaradas	0	0	no	tiene algún consumo de redes sociales	tiene algún consumo de TV	si aumentó consumo de TV	si aumentó consumo de redes sociales	1
11831199992	19	Menos de 50 m2	4	0	0	Muy preocupado	He disminuido el consumo	18	14	moderate anxiety	moderately severe depression	buena salud autopercibida	no tiene enfermedad crónica	mujer	no COVID-19	no violencia o maltrato durante el confinamiento	percepción de vivienda moderada a muy adecuada	hace nueva actividad	educación universitaria o superior	seguro de salud privado	1	1	tiene algún consumo de alcohol	trabajo no remunerado o estudiante	no consumo de tabaco	no consumo de drogas	Totalmente de acuerdo	no consumo de antidepresivos	tiene algún consumo de bebidas azucaradas	0	0	no	tiene algún consumo de redes sociales	tiene algún consumo de TV	si aumentó consumo de TV	si aumentó consumo de redes sociales	0
11831204438	44	De 50 a 80 m2	1			Moderadamente preocupado	He mantenido el mismo consumo	4			no depression	buena salud autopercibida	no tiene enfermedad crónica	mujer	no COVID-19		percepción de vivienda moderada a muy adecuada	hace nueva actividad	educación universitaria o superior	algún seguro de salud público	0		no consume alcohol	empleado	no consumo de tabaco	no consumo de drogas	Totalmente de acuerdo	no consumo de antidepresivos	no consumo bebidas azucaradas	0	0	no	tiene algún consumo de redes sociales	tiene algún consumo de TV	si aumentó consumo de TV	si aumentó consumo de redes sociales	0
11831226395	41	Más de 120 m2	4		2	Muy preocupado	No consumo	9	7	mild anxiety	mild depression	buena salud autopercibida	presencia de enfermedad crónica	mujer	no COVID-19	no violencia o maltrato durante el confinamiento	percepción de vivienda moderada a muy adecuada	hace nueva actividad	educación universitaria o superior	algún seguro de salud público	1	1	no consume alcohol	empleado	no consumo de tabaco	no consumo de drogas	Totalmente de acuerdo	no consumo de antidepresivos	no consumo bebidas azucaradas	0	0	no	tiene algún consumo de redes sociales	tiene algún consumo de TV	si aumentó consumo de TV	si aumentó consumo de redes sociales	0
11831242056																																		no veo TV			0
11831317298	32	Más de 120 m2	4	2	0	Moderadamente preocupado	He disminuido el consumo	19	13	moderate anxiety	moderately severe depression	buena salud autopercibida	presencia de enfermedad crónica	mujer	no COVID-19	si ha sufrido violencia o maltrato en el confinamiento	percepción de vivienda moderada a muy adecuada	no ha cambiado su rutina de actividad física	educación universitaria o superior	algún seguro de salud público	1	1	tiene algún consumo de alcohol	trabajo por cuenta propia	no consumo de tabaco	no consumo de drogas	Un poco de acuerdo	no consumo de antidepresivos	no consumo bebidas azucaradas	0	0	no	tiene algún consumo de redes sociales	tiene algún consumo de TV	no aumento TV	si aumentó consumo de redes sociales	0
11831334395	21	De 80 a 100 m2	4	0	0	Bastante preocupado	He aumentado el consumo	21	14	moderate anxiety	severe depression	buena salud autopercibida	no tiene enfermedad crónica	mujer	no COVID-19	no violencia o maltrato durante el confinamiento	percepción de vivienda moderada a muy adecuada	hace nueva actividad	educación inferior a universitaria	seguro de salud privado	1	1	no consume alcohol	trabajo no remunerado o estudiante	no consumo de tabaco	no consumo de drogas	Totalmente de acuerdo	no consumo de antidepresivos	tiene algún consumo de bebidas azucaradas	0	1	no	tiene algún consumo de redes sociales	tiene algún consumo de TV	si aumentó consumo de TV	si aumentó consumo de redes sociales	0
11831336287	35	Más de 120 m2	4	2	2	Moderadamente preocupado	He disminuido el consumo	8	10	moderate anxiety	mild depression	buena salud autopercibida	no tiene enfermedad crónica	mujer	no COVID-19	no violencia o maltrato durante el confinamiento	percepción de vivienda moderada a muy adecuada	hace nueva actividad	educación universitaria o superior	seguro de salud privado	1	1	no consume alcohol	empleado	no consumo de tabaco	no consumo de drogas	Totalmente de acuerdo	no consumo de antidepresivos	tiene algún consumo de bebidas azucaradas	0	0	no	tiene algún consumo de redes sociales	tiene algún consumo de TV	si aumentó consumo de TV	si aumentó consumo de redes sociales	0
11831337685	21	De 50 a 80 m2	3	2	0	Moderadamente preocupado	He aumentado el consumo	6	7	mild anxiety	mild depression	mala salud autopercibida	no tiene enfermedad crónica	mujer	no COVID-19	no violencia o maltrato durante el confinamiento	percepción de vivienda moderada a muy adecuada	hace nueva actividad	educación inferior a universitaria	usuario del MSP únicamente	1	1	no consume alcohol	trabajo no remunerado o estudiante	no consumo de tabaco	no consumo de drogas	Totalmente de acuerdo	no consumo de antidepresivos	no consumo bebidas azucaradas	0	1	no	tiene algún consumo de redes sociales	tiene algún consumo de TV	si aumentó consumo de TV	si aumentó consumo de redes sociales	0
11831350939	57	De 100 a 120 m2	Más de 10	1	3	Un poco preocupado	He mantenido el mismo consumo	1	2	no anxiety	no depression	buena salud autopercibida	no tiene enfermedad crónica	mujer	no COVID-19	no violencia o maltrato durante el confinamiento	percepción de vivienda moderada a muy adecuada	hace nueva actividad	educación universitaria o superior	algún seguro de salud público	0	0	no consume alcohol		no consumo de tabaco	no consumo de drogas	Totalmente de acuerdo	no consumo de antidepresivos	no consumo bebidas azucaradas	0	0	no	tiene algún consumo de redes sociales	tiene algún consumo de TV	no aumento TV	no aumento uso de redes sosciales	0
11831378554	64	Más de 120 m2	3	1	0	Muy preocupado	He aumentado el consumo	0	0	no anxiety	no depression	buena salud autopercibida	no tiene enfermedad crónica	hombre	no COVID-19	no violencia o maltrato durante el confinamiento	percepción de vivienda moderada a muy adecuada	hace nueva actividad	educación universitaria o superior	algún seguro de salud público	0	0	tiene algún consumo de alcohol	empleado	no consumo de tabaco	no consumo de drogas	Totalmente de acuerdo	no consumo de antidepresivos	no consumo bebidas azucaradas	0	1	no	tiene algún consumo de redes sociales	tiene algún consumo de TV	no aumento TV	no aumento uso de redes sosciales	0
11831437699		De 80 a 100 m2	4	0	1	Un poco preocupado	No consumo	15	9	mild anxiety	moderately severe depression	buena salud autopercibida	no tiene enfermedad crónica		no COVID-19	no violencia o maltrato durante el confinamiento	percepción de vivienda moderada a muy adecuada	no ha cambiado su rutina de actividad física	educación universitaria o superior		1	1	tiene algún consumo de alcohol	empleado	tiene algún consumo de tabaco	no consumo de drogas	Un poco de acuerdo	no consumo de antidepresivos	tiene algún consumo de bebidas azucaradas	0	0	no	tiene algún consumo de redes sociales	tiene algún consumo de TV	si aumentó consumo de TV	si aumentó consumo de redes sociales	0
11831448274	41	De 80 a 100 m2	4	1	2	Moderadamente preocupado	He mantenido el mismo consumo	11	12	moderate anxiety	moderate depression	buena salud autopercibida	presencia de enfermedad crónica	mujer	no COVID-19	no violencia o maltrato durante el confinamiento	percepción de vivienda moderada a muy adecuada	no ha cambiado su rutina de actividad física	educación universitaria o superior	usuario del MSP únicamente	1	1	no consume alcohol	empleado	no consumo de tabaco	no consumo de drogas	Totalmente de acuerdo	tiene algún consumo de antidepresivos	tiene algún consumo de bebidas azucaradas	0	0	no	tiene algún consumo de redes sociales	tiene algún consumo de TV	si aumentó consumo de TV	si aumentó consumo de redes sociales	0
11831464960	24	De 50 a 80 m2	4	1	0	Muy preocupado	He disminuido el consumo	18	18	severe anxiety	moderately severe depression	buena salud autopercibida	no tiene enfermedad crónica	mujer	no COVID-19	no violencia o maltrato durante el confinamiento	percepción de vivienda moderada a muy adecuada	hace nueva actividad	educación universitaria o superior	usuario del MSP únicamente	1	1	no consume alcohol	empleado	no consumo de tabaco	no consumo de drogas	Totalmente de acuerdo	no consumo de antidepresivos	tiene algún consumo de bebidas azucaradas	0	0	no	tiene algún consumo de redes sociales	tiene algún consumo de TV	si aumentó consumo de TV	si aumentó consumo de redes sociales	0
11831472961	26	Más de 120 m2	4	1	0	Muy preocupado	He aumentado el consumo	14	13	moderate anxiety	moderate depression	buena salud autopercibida	presencia de enfermedad crónica	mujer	no COVID-19	no violencia o maltrato durante el confinamiento	percepción de vivienda moderada a muy adecuada	hace nueva actividad	educación universitaria o superior	algún seguro de salud público	1	1	no consume alcohol	empleado	no consumo de tabaco	no consumo de drogas	Totalmente de acuerdo	no consumo de antidepresivos	no consumo bebidas azucaradas	0	1	si	tiene algún consumo de redes sociales	tiene algún consumo de TV	no aumento TV	no aumento uso de redes sosciales	0
11831514353	23	De 80 a 100 m2	7	1	2	Muy preocupado	He disminuido el consumo	7	5	mild anxiety	mild depression	buena salud autopercibida	no tiene enfermedad crónica	mujer	no COVID-19	no violencia o maltrato durante el confinamiento	percepción de vivienda moderada a muy adecuada	no ha cambiado su rutina de actividad física	educación inferior a universitaria	usuario del MSP únicamente	1	1	tiene algún consumo de alcohol	trabajo no remunerado o estudiante	no consumo de tabaco	no consumo de drogas	Totalmente de acuerdo	no consumo de antidepresivos	tiene algún consumo de bebidas azucaradas	0	0	no	tiene algún consumo de redes sociales	tiene algún consumo de TV	no aumento TV	no aumento uso de redes sosciales	0
11831567846	55	Más de 120 m2	4	0	1	Muy preocupado	No consumo	6	13	moderate anxiety	mild depression	buena salud autopercibida	no tiene enfermedad crónica	hombre	no COVID-19	no violencia o maltrato durante el confinamiento	percepción de vivienda moderada a muy adecuada	no ha cambiado su rutina de actividad física	educación universitaria o superior	algún seguro de salud público	1	1	no consume alcohol	empleado	no consumo de tabaco	no consumo de drogas	Totalmente de acuerdo	no consumo de antidepresivos	tiene algún consumo de bebidas azucaradas	0	0	no	tiene algún consumo de redes sociales	tiene algún consumo de TV	no aumento TV	si aumentó consumo de redes sociales	1
11831571739																																		no veo TV			0
11831586108	51	De 100 a 120 m2	4	0	1	Moderadamente preocupado	He disminuido el consumo	1	5	mild anxiety	no depression	buena salud autopercibida	no tiene enfermedad crónica	mujer	no COVID-19	no violencia o maltrato durante el confinamiento	percepción de vivienda moderada a muy adecuada	no ha cambiado su rutina de actividad física	educación inferior a universitaria	algún seguro de salud público	0	1	no consume alcohol	trabajo no remunerado o estudiante	no consumo de tabaco	no consumo de drogas	Totalmente de acuerdo	no consumo de antidepresivos	tiene algún consumo de bebidas azucaradas	0	0	no	tiene algún consumo de redes sociales	tiene algún consumo de TV	no aumento TV	no aumento uso de redes sosciales	0
11831609134	33	De 50 a 80 m2	1			Bastante preocupado	He disminuido el consumo	7	3	no anxiety	mild depression	buena salud autopercibida	no tiene enfermedad crónica	mujer	no COVID-19		percepción de vivienda moderada a muy adecuada	hace nueva actividad	educación universitaria o superior	usuario del MSP únicamente	1	0	tiene algún consumo de alcohol	trabajo no remunerado o estudiante	no consumo de tabaco	no consumo de drogas	Totalmente de acuerdo	no consumo de antidepresivos	no consumo bebidas azucaradas	0	0	no	tiene algún consumo de redes sociales	tiene algún consumo de TV	no aumento TV	no aumento uso de redes sosciales	0
11831616728	20	De 100 a 120 m2	3	0	0	Bastante preocupado	He disminuido el consumo	14	13	moderate anxiety	moderate depression	buena salud autopercibida	no tiene enfermedad crónica	hombre	no COVID-19	si ha sufrido violencia o maltrato en el confinamiento	percepción de vivienda moderada a muy adecuada	no ha cambiado su rutina de actividad física	educación inferior a universitaria	usuario del MSP únicamente	1	1	tiene algún consumo de alcohol	trabajo no remunerado o estudiante	no consumo de tabaco	no consumo de drogas	Totalmente en desacuerdo	no consumo de antidepresivos	tiene algún consumo de bebidas azucaradas	1	0	no	tiene algún consumo de redes sociales	tiene algún consumo de TV	si aumentó consumo de TV	si aumentó consumo de redes sociales	1
11831622984	35	De 80 a 100 m2	3	2	1	Muy preocupado	He disminuido el consumo	11	11	moderate anxiety	moderate depression	buena salud autopercibida	no tiene enfermedad crónica	hombre	no COVID-19	no violencia o maltrato durante el confinamiento	percepción de vivienda moderada a muy adecuada	no ha cambiado su rutina de actividad física	educación universitaria o superior	usuario del MSP únicamente	1	1	no consume alcohol	empleado	no consumo de tabaco	no consumo de drogas	Totalmente de acuerdo	no consumo de antidepresivos	tiene algún consumo de bebidas azucaradas	0	0	no	tiene algún consumo de redes sociales	tiene algún consumo de TV	si aumentó consumo de TV	si aumentó consumo de redes sociales	1
11831633151	31	Menos de 50 m2	3	0	0	Bastante preocupado	No consumo	11	10	moderate anxiety	moderate depression	buena salud autopercibida	no tiene enfermedad crónica	mujer	no COVID-19	no violencia o maltrato durante el confinamiento	percepción de vivienda moderada a muy adecuada	hace nueva actividad	educación universitaria o superior		1	1	tiene algún consumo de alcohol	empleado	no consumo de tabaco	no consumo de drogas	Totalmente de acuerdo	no consumo de antidepresivos	no consumo bebidas azucaradas	0	0	no	tiene algún consumo de redes sociales	tiene algún consumo de TV	si aumentó consumo de TV	si aumentó consumo de redes sociales	0
11831643898	59	Más de 120 m2	Más de 10	1	4	Muy preocupado	He aumentado el consumo	4	11	moderate anxiety	no depression	buena salud autopercibida	no tiene enfermedad crónica	mujer	no COVID-19	no violencia o maltrato durante el confinamiento	percepción de vivienda moderada a muy adecuada	hace nueva actividad	educación inferior a universitaria	algún seguro de salud público	0	1	no consume alcohol	trabajo por cuenta propia	no consumo de tabaco	no consumo de drogas	Totalmente de acuerdo	no consumo de antidepresivos	tiene algún consumo de bebidas azucaradas	0	1	no	tiene algún consumo de redes sociales	no veo TV	no aumento TV	si aumentó consumo de redes sociales	0
11831655287	31	De 80 a 100 m2	2	0	0	Muy preocupado	He disminuido el consumo	27	19	severe anxiety	severe depression	buena salud autopercibida	presencia de enfermedad crónica	mujer	no COVID-19	no violencia o maltrato durante el confinamiento	percepción de vivienda moderada a muy adecuada	hace nueva actividad	educación universitaria o superior	algún seguro de salud público	1	1	no consume alcohol	empleado	no consumo de tabaco	no consumo de drogas	Totalmente de acuerdo	no consumo de antidepresivos	no consumo bebidas azucaradas	0	0	si	tiene algún consumo de redes sociales	tiene algún consumo de TV	no aumento TV	si aumentó consumo de redes sociales	0
11831662585	61													hombre					educación universitaria o superior	usuario del MSP únicamente														no veo TV			0
11831667268	28	De 50 a 80 m2	2	0	0	Un poco preocupado	No consumo	13	12	moderate anxiety	moderate depression	mala salud autopercibida	presencia de enfermedad crónica	mujer	no COVID-19	no violencia o maltrato durante el confinamiento	percepción de vivienda moderada a muy adecuada	no ha cambiado su rutina de actividad física	educación universitaria o superior	algún seguro de salud público	1	1	tiene algún consumo de alcohol	empleado	no consumo de tabaco	no consumo de drogas	Un poco de acuerdo	no consumo de antidepresivos	tiene algún consumo de bebidas azucaradas	0	0	no	tiene algún consumo de redes sociales	tiene algún consumo de TV	si aumentó consumo de TV	si aumentó consumo de redes sociales	0
11831671193	27	De 50 a 80 m2	1			Moderadamente preocupado	No consumo	20	21	severe anxiety	severe depression	mala salud autopercibida		mujer	no COVID-19		percepción de vivienda moderada a muy adecuada	no ha cambiado su rutina de actividad física	educación universitaria o superior	algún seguro de salud público	1	1	tiene algún consumo de alcohol	empleado	tiene algún consumo de tabaco	no consumo de drogas	Totalmente de acuerdo	no consumo de antidepresivos	tiene algún consumo de bebidas azucaradas	0	0	no	tiene algún consumo de redes sociales	tiene algún consumo de TV	no aumento TV	no aumento uso de redes sosciales	0
11831687804	43	Más de 120 m2	2	0	0	Muy preocupado	He aumentado el consumo	10	12	moderate anxiety	moderate depression	buena salud autopercibida	no tiene enfermedad crónica	hombre	no COVID-19	no violencia o maltrato durante el confinamiento	percepción de vivienda moderada a muy adecuada	no ha cambiado su rutina de actividad física	educación universitaria o superior	usuario del MSP únicamente	1	1	tiene algún consumo de alcohol	trabajo por cuenta propia	no consumo de tabaco	no consumo de drogas	Totalmente de acuerdo	no consumo de antidepresivos	tiene algún consumo de bebidas azucaradas	0	1	no	tiene algún consumo de redes sociales	tiene algún consumo de TV	si aumentó consumo de TV	si aumentó consumo de redes sociales	1
11831738590	42	De 80 a 100 m2	3	1	1	Un poco preocupado	He disminuido el consumo	0	1	no anxiety	no depression	buena salud autopercibida	presencia de enfermedad crónica	hombre	no COVID-19	no violencia o maltrato durante el confinamiento	percepción de vivienda poco o nada adecuada	no ha cambiado su rutina de actividad física	educación universitaria o superior	seguro de salud privado	0	0	no consume alcohol	empleado	no consumo de tabaco	no consumo de drogas	Totalmente de acuerdo	no consumo de antidepresivos	no consumo bebidas azucaradas	0	0	no	tiene algún consumo de redes sociales	tiene algún consumo de TV	no aumento TV	no aumento uso de redes sosciales	0
11831745878	50	De 80 a 100 m2	1			Moderadamente preocupado	He aumentado el consumo	1	3	no anxiety	no depression	buena salud autopercibida	no tiene enfermedad crónica	mujer	no COVID-19		percepción de vivienda moderada a muy adecuada	hace nueva actividad	educación universitaria o superior	seguro de salud privado	0	0	tiene algún consumo de alcohol	empleado	no consumo de tabaco	no consumo de drogas	Totalmente de acuerdo	no consumo de antidepresivos	tiene algún consumo de bebidas azucaradas	0	1	no	tiene algún consumo de redes sociales	tiene algún consumo de TV	si aumentó consumo de TV	si aumentó consumo de redes sociales	0
11831760032	32	Más de 120 m2	4	3	2	Muy preocupado	He disminuido el consumo	17	18	severe anxiety	moderately severe depression	mala salud autopercibida	presencia de enfermedad crónica	hombre	no COVID-19	no violencia o maltrato durante el confinamiento	percepción de vivienda moderada a muy adecuada	no ha cambiado su rutina de actividad física	educación universitaria o superior		1	1	no consume alcohol	trabajo por cuenta propia	no consumo de tabaco	no consumo de drogas	Totalmente de acuerdo	tiene algún consumo de antidepresivos	tiene algún consumo de bebidas azucaradas	0	0	no	tiene algún consumo de redes sociales	tiene algún consumo de TV	no aumento TV	si aumentó consumo de redes sociales	1
11831815199	26	De 50 a 80 m2	4	2	2	Muy preocupado	No consumo	11	14	moderate anxiety	moderate depression	buena salud autopercibida	no tiene enfermedad crónica	mujer	no COVID-19	no violencia o maltrato durante el confinamiento	percepción de vivienda moderada a muy adecuada	no ha cambiado su rutina de actividad física	educación universitaria o superior	algún seguro de salud público	1	1	no consume alcohol	empleado	no consumo de tabaco	no consumo de drogas	Totalmente de acuerdo	no consumo de antidepresivos	tiene algún consumo de bebidas azucaradas	0	0	no	tiene algún consumo de redes sociales	tiene algún consumo de TV	si aumentó consumo de TV	si aumentó consumo de redes sociales	0
11831835811	21	Más de 120 m2	8	1	1	Bastante preocupado	He mantenido el mismo consumo	5	0	no anxiety	mild depression	buena salud autopercibida	no tiene enfermedad crónica	hombre	no COVID-19	no violencia o maltrato durante el confinamiento	percepción de vivienda moderada a muy adecuada	hace nueva actividad	educación inferior a universitaria	usuario del MSP únicamente	1	0	no consume alcohol	trabajo no remunerado o estudiante	no consumo de tabaco	no consumo de drogas	Totalmente de acuerdo	no consumo de antidepresivos	tiene algún consumo de bebidas azucaradas	0	0	no	tiene algún consumo de redes sociales	tiene algún consumo de TV	si aumentó consumo de TV	si aumentó consumo de redes sociales	1
11831838736	45	De 80 a 100 m2	4	1	2	Bastante preocupado	No consumo	5	10	moderate anxiety	mild depression	buena salud autopercibida	no tiene enfermedad crónica	mujer	no COVID-19	si ha sufrido violencia o maltrato en el confinamiento	percepción de vivienda moderada a muy adecuada	no ha cambiado su rutina de actividad física	educación universitaria o superior	algún seguro de salud público	1	1	tiene algún consumo de alcohol	empleado	no consumo de tabaco	no consumo de drogas	Totalmente de acuerdo	no consumo de antidepresivos	tiene algún consumo de bebidas azucaradas	0	0	no	tiene algún consumo de redes sociales	tiene algún consumo de TV	si aumentó consumo de TV	si aumentó consumo de redes sociales	0
[truncated: 2,228 more rows]
